# Supplementary material for: Establishing Requirements for Technology to Support Clinical Trial Retention: Systematic Scoping Review and Analysis Using Self-determination Theory
Source: J Med Internet Res. 2023 Apr 13;25:e38159. doi: 10.2196/38159 (PMC10141281; doi:10.2196/38159)
Supplement: Multimedia Appendix 2 [file jmir_v25i1e38159_app2.xlsx]

## Sheet: abstract reviews 181
Publication Year	Author	Title	brief description		reasons excluded																								Rights	Type	Archive	Archive Location	Library Catalog	Call Number	Extra	Notes	File Attachments	Link Attachments	Manual Tags	Automatic Tags	Editor	Series Editor	Translator	Contributor	Attorney Agent	Book Author	Cast Member	Commenter	Composer
2017	Clement, C.; Daykin, A.; Gamble, C.; Kearney, A.; Blazeby, J.; Clarke, M.; Lane, A.; Heawood, A.	“To have and to hold, from this day forward”: Understanding current practice regarding retention of trial participants	semi-structured interviews explored strategies utilised by trial teams when collecting outcome data and in retaining participants.																												Medline							http://dx.doi.org/10.1111/hsc.13170	physical activity; article; controlled study; female; human; male; randomized controlled trial; aged; assisted living facility; evidence based practice center; exercise; genetic transcription; manager; pilot study; prevention; quality of life; semi structured interview
2009	Davis, R.M.; Hitch, A.D.; Nichols, M.; Rizvi, A.; Salaam, M.; Mayer-Davis, E.J.	A collaborative approach to the recruitment and retention of minority patients with diabetes in rural community health centers	﻿12-month clinical trial of a telemedicine-based diabetes self-management intervention,																												Medline							http://dx.doi.org/10.1089/apc.2020.0008	interdisciplinary research; adult; article; female; human; male; drug therapy; ethnic group; health care personnel; Human immunodeficiency virus infection; literature; malignant neoplasm; meta analysis; participatory research; practice guideline; stigma; systematic review; vaccine
2007	Rucker-Whitaker, Cheryl; Basu, Sanjib; Kravitz, Glenda; Bushnell, Marlease K.; de Leon, Carlos F. Mendes	A pilot study of self-management in African Americans with common chronic conditions.	no mention of retention in title or abstarct		not retention / not a trial																										Embase							http://dx.doi.org/10.1186/s13063-020-04628-0	Internet; adult; article; demography; female; follow up; human; randomized controlled trial; advertising; case report; child; clinical article; clinical trial protocol; drug withdrawal; e-mail; eating; Fisher exact test; mother; outcome assessment; perception; Quebec; rank sum test; sample size; social media
2018	El Feky, Adel; Gillies, Katie; Gardner, Heidi; Fraser, Cynthia; Treweek, Shaun	A protocol for a systematic review of non-randomised evaluations of strategies to increase participant retention to randomised controlled trials.	Systematic review		Systematic review																										Embase							http://dx.doi.org/10.1177/2049463719893399	adult; article; controlled study; female; human; male; multicenter study; analgesia; chronic pain; complex regional pain syndrome; drawing; drug screening; musculoskeletal pain; pain clinic; pain threshold; patient information; population group; prospective study
2012	Barakat, L.P.; Patterson, C.; Mondestin, V.; Chavex, V.; Austin, T.; Robinson, M.R.; Smith-Whitley, K.; Cohen, R.	A qualitative focus on perceived barriers and benefits to participation in medical and psychosocial clinical trials for youth with sickle cell disease and their caregivers	﻿﻿Pediatric - a qualitative study aimed at prioritizing factors associated with enrollment in medical and psychos+A7:H8of children with SCD.		Children / minors / paediatric / youth																										Medline							http://dx.doi.org/10.1177/1556264619898972	research ethics; adult; article; human; advertising; clinical research; drug dependence; opiate
2018	Browne, Sarah; Carter, Tarweh; Eckes, Risa; Grandits, Greg; Johnson, Melvin; Moore, Irene; McNay, Laura	A review of strategies used to retain participants in clinical research during an infectious disease outbreak: The PREVAIL I Ebola vaccine trial experience.	﻿article describes a retrospective review of participant follow-up and retention strategies in the Partnership for Research on the Ebola Virus in Liberia (PREVAIL) I Vaccine Trial.																												Embase							http://dx.doi.org/10.1186/s13063-020-04358-3	review; Internet; methodology; malignant neoplasm; clinical trial protocol; e-mail; social media; cardiovascular disease; comparative study; cost; data mining; health promotion; mental health; participatory management; patient participation; protocol compliance; randomized controlled trial (topic); text messaging
2017	Flores, G.; Portillo, A.; Lin, H.; Walker, C.; Fierro, M.; Henry, M.; Massey, K.	A successful approach to minimizing attrition in racial/ethnic minority, low-income populations	minority children - to evaluate an innovative approach to high RCT retention of minority children, and identify child/caregiver characteristics predicting attrition.		Children / minors / paediatric / youth																										Embase							http://dx.doi.org/10.1111/epi.16446	patient care; article; human; major clinical study; clinical research; cross-sectional study; educational status; epilepsy; health education; health literacy; medical information; priority journal; reading; traumatic brain injury; traumatic epilepsy
2011	Booker, Cara L; Harding, Seeromanie; Benzeval, Michaela	A systematic review of the effect of retention methods in population-based cohort studies.	Systematic review ﻿im of this paper was to identify effective retention strategies to increase participation in population-based cohort studies. M		Systematic review / lit review																										Embase							http://dx.doi.org/10.1016/j.conctc.2020.100527	informed consent; adult; article; controlled study; female; human; major clinical study; male; practice guideline; chronic pain; priority journal; behavior change; Brief Pain Inventory; electronic health record; long term care; middle aged; motivational interviewing; NCT02113592; pain assessment; pragmatic trial; primary medical care; simulation training
2010	Varvel, S.J.; Cronk, N.J.; Harris, K.J.; Scott, A.B.	Adaptation of a lay health advisor model as a recruitment and retention strategy in a clinical trial of college student smokers.	a process evaluation of a lay health advisor (LHA) model to enhance participation in a clinical trial of the effectiveness of motivational interviewing on smoking cessation in college fraternity and sorority members.		Retention under 80%																										Medline							http://dx.doi.org/10.1016/j.ajodo.2019.10.010	human; prospective study; cross-sectional study; orthodontic retainer; periodontal disease; retrospective study
2016	Shavitt, Roseli G	Adaptive treatment strategies for children and adolescents with obsessive compulsive disorder	children and adolescents with obsessive compulsive disorder		Children / minors / paediatric / youth																										Medline							http://dx.doi.org/10.1080/15402002.2018.1518230	female; human; male; child; adolescent; circadian rhythm; physiology; sleep
2006	Whitehouse, Peter J., et al..	ADCS Prevention Instrument Project: Pilot Testing of a Book Club as a Psychosocial Intervention and Recruitment and Retention Strategy	﻿Pilot Testing of a Book Club as a Psychosocial Intervention and Recruitment and Retention Strategy																												Embase							http://dx.doi.org/10.1186/s13063-019-3688-6	adult; controlled study; female; follow up; human; male; systematic review; randomized controlled trial (topic); questionnaire; Cochrane Library; conference abstract; effect size; Embase; human experiment; Medline; observational study; randomization; telephone; uncertainty
2020	Yu, Stephanie H.; Gumport, Nicole B.; Mirzadegan, Isaac A.; Mei, Yuh-Jang; Hein, Kerrie; Harvey, Allison G.	Addressing the Challenges of Recruitment and Retention in Sleep and Circadian Clinical Trials.	2 groups - ﻿1. severe mental illness ﻿2. ﻿adolescents study examined participant, environment, and research factors that impacted recruitment and retention of participants with sleep or circadian dysfunction, and identified strategies to enhance recruitment and retention.		vunerable																										Embase							http://dx.doi.org/10.1186/s13063-019-3688-6	adult; controlled study; demography; female; human; major clinical study; male; randomized controlled trial; quality of life; self care; retrospective study; conference abstract; bivariate analysis; cost effectiveness analysis; dementia; frailty; purposive sample; structured interview; thematic analysis
2012	Allen, J.; Le Cates, S.; Slater, S.; Zafar, M.; Shenk, C.; Lopez, W.; Kashikar-Zuck, S.; Cherney, S.; Vaughan, P.; Segers, A.; Manning, P.; Bush, J.; Kacperski, J.; O'Brien, H.; Kabbouche, M.; Hershey, A.; Powers, S.	Adherence to clinical trial timeline - Pediatric patients with chronic daily headache	Pediatric patients		Children / minors / paediatric / youth																										Embase							http://dx.doi.org/10.1016/j.conctc.2019.100353	adult; article; controlled study; female; human; major clinical study; male; multicenter study; randomized controlled trial; compensation; human experiment; funding; military research; probability; reimbursement; scientist
2013	Owen-Jones, Eleri, et al.	Approaches to participant recruitment and predictors of retention in a large community based public health trial: findings from the building blocks trial	1600 teenage mothers, Approaches to participant recruitment and predictors of retention		Children / minors / paediatric / youth																										Embase							http://dx.doi.org/10.1007/s40520-018-1087-6	article; female; human; major clinical study; male; mental disease; aged; dementia; Alzheimer disease; caregiver; cognitive defect; depression; longitudinal study; nuclear magnetic resonance imaging; United States
2008	Amico, K Rivet; Harman, Jennifer J; O'Grady, Megan A	Attrition and related trends in scientific rigor: a score card for ART adherence intervention research and recommendations for future directions.	Key methodologic, design, and analytic issues pertaining to scientific rigor in longitudinal designs were identified, and the current literature on antiretroviral therapy adherence interventions (k = 51) was evaluated in relation to these		not retention / not a trial																										Embase							http://dx.doi.org/10.1016/j.jalz.2019.06.1136	trust; adult; female; human; male; systematic review; clinical research; conference abstract; Medline; Alzheimer disease; Cinahl; conceptual framework; education; PsycINFO; theoretical study
2018	Ulrich, Connie M., et al.	Attrition in NRG Oncology's Radiation-Based Clinical Trials	To determine individual, organizational, and protocol-specific factors associated with attrition		not retention / not a trial																										Embase							http://dx.doi.org/10.1186/s13223-019-0330-9	human; child; conference abstract; advisory committee; negative feedback; publication; voice
2017	Brueton, V.C.; Stenning, S.; Stevenson, F.; Tierney, J.; Rait, G.	Best practice guidance for the use of strategies to improve retention in randomised trials: Results from two consensus development workshops	﻿workshop - d﻿eveloped best practice guidance for the use of retention strategies in RCTs and identified potential barriers to the use of effective strategies.																												Embase							http://dx.doi.org/10.2174/1567205016666190321161901	review; follow up; Hispanic; human; ethnic group; health care personnel; systematic review; advertising; clinical research; priority journal; African American; dementia; Alzheimer disease; patient selection
2016	Zamora, I.; Williams, M.E.; Higareda, M.; Wheeler, B.Y.; Levitt, P.	Brief Report: Recruitment and Retention of Minority Children for Autism Research	Minority Children - ﻿this study evaluated promising strategies to effectively recruit Latinos into genetic research on autism spectrum disorders (ASD).		Children / minors / paediatric																										Embase							http://dx.doi.org/10.1136/bmjopen-2018-024224	motivation; adult; article; female; high school; human; male; aged; clinical article; young adult; reimbursement; altruism; clinical effectiveness; insurance; normal human; phase 1 clinical trial; phase 3 clinical trial; psychological theory; qualitative research; Queensland; social network; Theory of Planned Behavior; time
2015	Weintraub, J.A.; Breland, C.E.	Challenges, benefits, and factors to enhance recruitment and inclusion of children in pediatric dental research	children in pediatric dental research		Children / minors / paediatric																										Embase							http://dx.doi.org/10.14283/jpad.2019.48	adult; controlled study; female; human; major clinical study; male; perception; national health organization; race; conference abstract; Alzheimer disease; education; climate; ethnicity; feasibility study; gender; leadership; religion; satisfaction; social status; workforce; workplace
2014	Nguyen, T.T.; Jayadeva, V.; Cizza, G.; Brown, R.J.; Nandagopal, R.; Rodriguez, L.M.; Rother, K.I.	Challenging recruitment of youth with type 2 diabetes into clinical trials	﻿adolescents - pediatric patients -		Children / minors / paediatric																										Embase							http://dx.doi.org/10.1371/journal.pone.0204886	adult; article; female; human; male; practice guideline; clinical article; drug withdrawal; patient information; prospective study; biomedical technology assessment; checklist; cohort analysis; equipoise; gene deletion; medical research; nomenclature; persuasive communication; punishment
2005	Golub, Elizabeth T.; Purvis, Lisa A.; Sapun, Marcella; Safaeian, Mahboobeh; Beyrer, Chris; Vlahov, David; Strathdee, Steffanie A.	Changes in willingness to participate in HIV vaccine trials among HIV-negative injection drug users.	not retention - this is about willingness to participate in a trial		not retention / not a trial																										Embase							http://dx.doi.org/10.1016/j.conctc.2018.06.004	article; follow up; human; clinical research; protocol compliance; priority journal; United States; blood sampling; drug efficacy; drug safety; Ebola hemorrhagic fever; Ebola vaccine; Ebolavirus; epidemic; Liberia; Liberian; nonhuman; vaccine immunogenicity
2005	Anastasi, Joyce K.; Capili, Bernadette; Kim, Gee H.; Chung, Ann	Clinical trial recruitment and retention of a vulnerable population: HIV patients with chronic diarrhea.	﻿nutritional interventions - a﻿rticle describes the recruitment and retention strategies implemented for a prospective, randomized, clinical trial conducted at a single study facility.																												Embase							http://dx.doi.org/10.1371/journal.pone.0203127	Internet; informed consent; article; human; health care personnel; systematic review; advertising; e-mail; clinical research; health promotion; mental health; randomized controlled trial (topic); primary medical care; questionnaire; cost effectiveness analysis; reimbursement; depression; publication; patient selection; access to information; evidence based medicine; information dissemination; mas…
2010	Gul, Raisa B.; Ali, Parveen A.	Clinical trials: the challenge of recruitment and retention of participants.	literature, review - article, based on the available literature,		Systematic review / lit review																										Embase							http://dx.doi.org/10.1177/1740774518790846	adult; controlled study; female; follow up; human; male; multicenter study; randomized controlled trial; drug dependence; conference abstract; United States; gender; criminal justice; drug dependence treatment; monitoring; research priority; staff; statistics; strategic planning
2013	Stadler, Jonathan; Dugmore, Charles; Venables, Emilie; MacPhail, Catherine; Delany-Moretlwe, Sinead	Cognitive mapping: using local knowledge for planning health research.	using cognitive mapping to plan health research		not retention / not a trial																										Embase							http://dx.doi.org/10.1177/1740774518790846	decision making; adult; female; follow up; human; interview; male; manager; clinical article; clinical research; patient advocacy; conference abstract; purposive sample; funding; scientist; publication; biomedical technology assessment; administrative personnel; clinician; human tissue; nurse
2017	Edwards, D.F.; Gleason, C.E.; Blazel, H.; Carlsson, C.M.; Spalitta, A.; Stark, S.; Asthana, S.	Cohort and race differences in factors associated with attrition in longitudinal studies of Alzheimer's disease	﻿examined reasons for attrition in these five longitudinal cohorts		not retention / not a trial																										Embase							http://dx.doi.org/10.1186/s13063-018-2578-7	trust; informed consent; adult; article; controlled study; female; follow up; human; major clinical study; male; multicenter study; randomized controlled trial; aged; clinical research; interpersonal communication; telephone; comparative effectiveness; longitudinal study; conceptual framework; staff; attitude; cancer patient; NCT02032550; patient dropout; physician; prostate cancer; research subj…
2016	Choi, Eunsuk; Heo, Grace Jeongim; Song, Youngshin; Han, Hae-Ra	Community health worker perspectives on recruitment and retention of recent immigrant women in a randomized clinical trial	conducted four focus groups with 23 CHWs. Data were analyzed using a thematic analysis. Themes were identified in relation to recruitment: personal networks, formal networks at churches, building on trust and respect, and facilitating a non-threatening environment. Themes were identified for retention: trust and peer support.																												Medline							http://dx.doi.org/10.1097/ACM.0000000000002029	human; practice guideline; randomized controlled trial (topic); clinical competence; devices; Florida; intersectoral collaboration; medical education; organization; procedures; standards; translational research
2016	Hickey, Patricia A.; Pasquali, Sara K.; Gaynor, J. William; He, Xia; Hill, Kevin D.; Connor, Jean A.; Gauvreau, Kimberlee; Jacobs, Marshall L.; Jacobs, Jeffrey P.; Hirsch-Romano, Jennifer C.	Critical Care Nursing's Impact on Pediatric Patient Outcomes.	Pediatric Patient Outcomes.		Children / minors / paediatric																										Embase							http://dx.doi.org/10.1186/s13643-018-0696-7	article; follow up; human; systematic review; outcome assessment; clinical research; priority journal; publication; data analysis; data extraction; data synthesis; intervention study; quality control; scientific literature
2015	Otado, Jane; Kwagyan, John; Edwards, Diana; Ukaegbu, Alice; Rockcliffe, Faun; Osafo, Nana	Culturally Competent Strategies for Recruitment and Retention of African American Populations into Clinical Trials.	﻿ reviewed 50 studies conducted from 2001 to 2012 at an inner-city research center to determine the type, duration, anticipated enrollments and actual enrollments. Survey was sent to study coordinators to obtain data on recruitment and retention strategies, challenges and dropout rates. We also interviewed 25 study coordinators on challenges and strategies.																												Embase							http://dx.doi.org/10.1080/15284336.2018.1513711	family; adult; article; female; follow up; human; major clinical study; Human immunodeficiency virus infection; patient participation; randomized controlled trial (topic); priority journal; comparative effectiveness; Africa south of the Sahara; community care; economic aspect; emtricitabine plus tenofovir disoproxil; Human immunodeficiency virus 1 infection; infection prevention; multicenter stud…
2010	Freire, M.D.C.; Souto, F.S.; Garcia, J.O.; Medina, R.; Carvalho, C.M.G.; Rangel, C.M.A.; Marinho, M.M.	Customer relationship management (CRM): Results of a program for the clinical analysis industry	﻿he aim of this study is to present and discuss results of a retention strategy by customization of services in the clinical analyses industry, and its reflexes in a laboratory performance.		not retention / not a trial																										Embase							http://dx.doi.org/10.1016/j.vaccine.2017.03.103	informed consent; follow up; human; practice guideline; vaccine; priority journal; drug safety; European Medicines Agency; Food and Drug Administration; gestational age; health care organization; immunization; International Conference on Harmonization of Technical Requirements for Registration of Pharmaceuticals for Human Use; low income country; maternal welfare; middle income country; note; pre…
2013	Van Dyke, B.; Eyer, J.; Thorn, B.; Day, M.; Kapoor, S.	Descriptive exploration of variables impacting initiation and completion status in rural chronic pain patients	﻿variables impacting initiation and completion status in rural chronic pain patients		not retention / not a trial																										Embase							http://dx.doi.org/10.1002/mds.27134	adult; controlled study; female; follow up; human; major clinical study; male; multicenter study; drug therapy; drug withdrawal; clinical trial; uncertainty; reimbursement; publication; phase 3 clinical trial; fatigue; isradipine; Parkinson disease; placebo; teleconference; travel; controlled clinical trial; disability; disease course; parallel design
2018	Curley, Martha A. Q.; Watson, R. Scott; Cassidy, Amy M.; Burns, Cheryl; Delinger, Rachel L.; Angus, Derek C.; Asaro, Lisa A.; Wypij, David; Beers, Sue R.	Design and rationale of the "Sedation strategy and cognitive outcome after critical illness in early childhood" study.	early childhood not clincial trial		not retention / not a trial																										Embase							http://dx.doi.org/10.1186/s13643-017-0549-9	methodology; article; follow up; human; systematic review; randomized controlled trial (topic); priority journal; questionnaire; Cochrane Library; Medline; reimbursement; publication; medical research; scientific literature; clinical trial (topic); additional study; communication skill; controlled clinical trial (topic); gerontology; information retrieval; medical literature; oncology; personal c…
2020	Frampton, Geoff K.; Shepherd, Jonathan; Pickett, Karen; Griffiths, Gareth; Wyatt, Jeremy C.	Digital tools for the recruitment and retention of participants in randomised controlled trials: a systematic map.	systematic map		Systematic review / lit review																										Embase							http://dx.doi.org/10.1016/j.jclinepi.2017.05.010	follow up; human; practice guideline; randomized controlled trial (topic); priority journal; questionnaire; scientist; clinician; conference paper; data manager; named groups by occupation; randomized clinical trial coordinator; statistician; workshop
2019	Raman, R.; Smith, A.; Jimenez-Maggiora, G.; Ernstrom, K.; So, J.S.; Wong, M.; Aisen, P.; Sperling, R.; Aggarwal, N.	Diversity & inclusion in Alzheimer's disease clinical trials workforce: A survey to assess baseline membership and climate in the Alzheimer's clinical trials consortium (ACTC)	﻿he committee developed a survey to establish a baseline assessment of the membership of the Consortium as well as to better understand the current experience and perceptions of the members as it relates to inclusion.		not retention / not a trial																										Embase								adult; controlled study; female; follow up; human; major clinical study; male; drug withdrawal; African American; middle aged; conference abstract; Alzheimer disease; longitudinal study; nuclear magnetic resonance imaging; ethnicity; travel; cohort analysis; controlled clinical trial; biological marker; lumbar puncture; mild cognitive impairment; race difference; Wisconsin
2013	Grill, Joshua D; Raman, Rema; Ernstrom, Karin; Aisen, Paul; Karlawish, Jason	Effect of study partner on the conduct of Alzheimer disease clinical trials.	a﻿ssessed the prevalence of study partner types and how these types associate with patient-related outcome measures.		not retention / not a trial																										Embase							http://dx.doi.org/10.1002/mds.27087	controlled study; female; follow up; human; major clinical study; male; multicenter study; drug therapy; drug withdrawal; clinical trial; uncertainty; reimbursement; publication; phase 3 clinical trial; fatigue; isradipine; Parkinson disease; placebo; teleconference; travel; controlled clinical trial; disability; disease course; parallel design
2006	Jancey J; Howat P; Lee A; Clarke A; Shilton T; Fisher J; Iredell H	Effective recruitment and retention of older adults in physical activity research: PALS study...Perth Active Living Seniors Project (PALS)	﻿To develop strategies to recruit and retain inactive older adults into a physical activity program.																												Medline							http://dx.doi.org/10.1089/tmj.2016.0067	motivation; adult; female; human; male; aged; African American; middle aged; United States; patient selection; medical research; procedures; psychology; statistics and numerical data; telemedicine; very elderly
2008	Burns D; Soward ACM; Skelly AH; Leeman J; Carlson J	Effective recruitment and retention strategies for older members of rural minorities.	﻿﻿The study's design was a randomized control test - The purpose of this article was to describe effective recruitment and retention strategies used in a community-based intervention study for older, rural African American women																												Embase							http://dx.doi.org/10.1016/j.conctc.2017.01.009	trust; adult; article; female; follow up; human; male; ethnic group; child; outcome assessment; randomized controlled trial (topic); priority journal; lowest income group; patient dropout; cultural competence; finance; health care disparity; health insurance; high risk population; home visit; linguistics; minority group; staff training; total quality management
2010	Pinnow, E.; Ritchey, M.E.; Tilley, A.; Marinac-Dabic, D.	Effectiveness of recruiting and retention strategies for clinical studies of drugs, medical devices, and biologics	﻿We evaluated strategies by surveying members of ACRP on their perception of ease of recruitment and retention.																												Embase							http://dx.doi.org/10.1186/s13063-017-1902-y	adult; human; multicenter study; perception; clinical research; primary medical care; conference abstract; monitoring; quality control; consultation; diagnosis; hand osteoarthritis; health science; patient simulation; personal experience; prognosis; relative; secondary health care; study design; videorecording; waiting room
2011	Germino, Barbara B.; Mishel, Merle H.; Alexander, G. Rumay; Jenerette, Coretta; Blyler, Diane; Baker, Carol; Vines, Anissa I.; Green, Melissa; Long, Debra G.	Engaging African American breast cancer survivors in an intervention trial: culture, responsiveness and community.	intervention study - recruitment and retention - ﻿breast cancer survivors ﻿In a randomized clinical trial of an intervention,																												Embase							http://dx.doi.org/10.1186/s13063-017-1902-y	adult; controlled study; female; human; male; randomized controlled trial; drug withdrawal; national health organization; questionnaire; conference abstract; telephone; comparative effectiveness; publication; biomedical technology assessment; research priority; staff; Delphi study; study design
2013	Etcheverry, M. Florencia; Evans, Jennifer L.; Sanchez, Emilia; Mendez-Arancibia, Eva; Meroño, Mercé; Gatell, José M.; Page, Kimberly; Joseph, Joan	Enhanced retention strategies and willingness to participate among hard-to-reach female sex workers in Barcelona for HIV prevention and vaccine trials.	HIV prevention and vaccine trial		Retention under 80%																										Embase							http://dx.doi.org/10.1186/s13063-017-1902-y	motivation; adult; controlled study; female; human; male; manager; semi structured interview; drug withdrawal; outcome assessment; conference abstract; human experiment; purposive sample; scientist; qualitative research; persuasive communication; staff; intermethod comparison; morality; controlled clinical trial; adoption; ego development; responsibility; tea
2005	Wiemann, Constance M.; Chacko, Mariam R.; Tucker, Jacinda C.; Velasquez, Mary M.; Smith, Peggy B.; DiClemente, Ralph J.; von Sternberg, Kirk	Enhancing recruitment and retention of minority young women in community-based clinical research.	16- to 21-year-old urban women - ﻿12-month randomized clinical trial designed to promote STI screening to decrease the duration of untreated chlamydia and gonorrhea infection.		Retention under 80%																										Embase							http://dx.doi.org/10.1186/s13063-017-1902-y	adult; controlled study; human; interview; male; genetic transcription; manager; systematic review; conference abstract; funding; statistics; clinical trial (topic); consultation; study design; documentation
1997	Carroll, K. M.	Enhancing retention in clinical trials of psychosocial treatments: practical strategies.	﻿substance abuse - ﻿This chapter described some practical strategies for improving retention in clinical trials of treatment for substance abuse.		vunerable																										Medline								methodology; female; human; ethnic group; randomized controlled trial (topic); patient selection; pregnancy; pregnant woman; minority group; ancestry group; infant; NCT01784575; poverty
2007	Del Boca, Frances K.; Darkes, Jack	Enhancing the validity and utility of randomized clinical trials in addictions treatment research: II. Participant samples and assessment.	﻿in addictions treatment research.		vunerable																										Embase							http://dx.doi.org/10.1007/s10803-015-2603-6	article; female; Hispanic; human; major clinical study; male; child; priority journal; adolescent; ethnicity; medical research; minority group; autism; Caucasian; genetics
2017	Pfammatter, Angela Fidler; Mitsos, Alexa; Wang, Shirlene; Hood, Susan Hammett; Spring, Bonnie	Evaluating and improving recruitment and retention in an mHealth clinical trial: an example of iterating methods during a trial.	﻿a survey about recruitment was sent to the target population and surveys regarding usability of the app was sent to the study sample.																												Embase							http://dx.doi.org/10.1002/14651858.CD002283.pub4	review; human; priority journal; orthodontic retainer; crowding (tooth); gingiva bleeding; orthodontic device; patient satisfaction; polyethylene; positioning device; relapse; survival rate; visual analog scale
2018	Medina Lucena, Hayser, et al.	Evaluation of incostress device for urinary incontinence: a feasibility study and pilot randomised controlled trial	assess the feasibility of recruitment to and outcomes from a pilot randomised study of the IncoStress device		not retention / not a trial																										Medline							http://dx.doi.org/10.1097/FCH.0000000000000089	adult; female; human; migrant; randomized controlled trial (topic); middle aged; young adult; patient selection; information processing; Asian American; health auxiliary; NCT00857636; public relations; women's health
2001	Daniel, P.; Chamberlain, A.; Gordon, F.	Expectations and experiences of newly recruited Filipino nurses.	﻿reports the preliminary results of a small study into the changing expectations of newly migrated Filipino nurses at a London hospital.		not retention / not a trial																										Embase							http://dx.doi.org/10.1186/s13063-015-1089-z	physical activity; article; controlled study; Hispanic; human; child; randomized controlled trial (topic); African American; lowest income group; adolescent; Caucasian; age distribution; body fat; body mass; child nutrition; glucose; glucose metabolism; insulin sensitivity; obesity
2020	Bass, Sarah Bauerle; D'Avanzo, Paul; Alhajji, Mohammed; Ventriglia, Nicole; Trainor, Aurora; Maurer, Laurie; Eisenberg, Rebecca; Martinez, Omar	Exploring the Engagement of Racial and Ethnic Minorities in HIV Treatment and Vaccine Clinical Trials: A Scoping Review of Literature and Implications for Future Research.	﻿Systematic Review		Systematic review / lit review																										Embase							http://dx.doi.org/10.1016/j.endonu.2015.08.001	human; research subject; clinical trial (topic); editorial; patient attitude
2000	Sengupta, S.; Strauss, R.P.; DeVellis, R.; Quinn, S.C.; DeVellis, B.; Ware, W.B.	Factors affecting African-American participation in AIDS research	participation - ﻿This study examines a multidimensional construct of distrust and other factors that may affect willingness to participate in AIDS research.		not retention / not a trial																										Embase							http://dx.doi.org/10.1080/15504263.2015.1113762	adult; article; controlled study; female; human; randomized controlled trial; clinical article; alcohol consumption; alcoholism; avoidance behavior; drinking behavior; group therapy; partner violence; patient compliance; posttraumatic stress disorder; survivor; treatment engagement; treatment outcome
2019	Burke, Shanna L.; Hu, Tianyan; Naseh, Mitra; Fava, Nicole M.; O'Driscoll, Janice; Alvarez, Daniel; Cottler, Linda B.; Duara, Ranjan	Factors influencing attrition in 35 Alzheimer's Disease Centers across the USA: a longitudinal examination of the National Alzheimer's Coordinating Center's Uniform Data Set.	﻿To explore predictors of attrition, this study examined the National Alzheimer's Coordinating Center (NACC) Uniform Data Set, a repository of observations of older adults spanning 11 years, using survival analysis.		not retention / not a trial																										Embase							http://dx.doi.org/10.1111/cts.12285	trust; patient care; article; human; patient participation; educational status; priority journal; African American; compensation; information dissemination; clinical trial (topic); cultural competence; minority group; health care need; health personnel attitude; qualitative analysis; quantitative analysis; snowball sample
2010	Kluding, Patricia M.; Singh, Rupali; Goetz, Jeanine; Rucker, Jason; Bracciano, Sarah; Curry, Natasha	Feasibility and effectiveness of a pilot health promotion program for adults with type 2 diabetes: lessons learned.	﻿The purpose of this pilot study was to assess the feasibility and effectiveness of an intense health promotion program in older adults with diabetes.		not retention / not a trial																										Medline							http://dx.doi.org/10.1111/ipd.12176	human; child; caregiver; patient selection; dental research; parent; pediatrics
2006	Gittelsohn, Joel, et al.	Formative research in school and community-based health programs and studies: "State of the art" and the TAAG approach	adolescent girls		Children / minors / paediatric																										Embase							http://dx.doi.org/10.1093/eurheartj/ehv401	demography; human; male; randomization; gender; placebo; clinical trial (topic); acute coronary syndrome; cardiology; cholesterol blood level; dalcetrapib; European; high density lipoprotein; high density lipoprotein cholesterol; lipid; Monte Carlo method; patient; proportional hazards model; risk; risk reduction; simulation; smoking; society; treatment withdrawal
2017	Murphy, Fiona; Hugman, Laura; Bowen, Judith; Parsell, Fran; Gabe‐Walters, Marie; Newson, Louise; Jordan, Sue	Health benefits for health and social care clients attending an Integrated Health and Social Care day unit ( IHSCDU): a before-and-after pilot study with a comparator group.	﻿not retention - The aim of this pilot study was to identify whether attendance at an integrated health and social care day unit ( IHSCDU) affected selected outcomes of functional mobility, number of prescribed medications, and physical and psychological well-being.																												Embase							http://dx.doi.org/10.1016/j.jadohealth.2014.10.051	adult; female; follow up; high school; human; interview; drug therapy; clinical research; text messaging; African American; lowest income group; clinical trial; adolescent; randomization; education; statistics; nurse; nursing; clinical trial (topic); diagnosis; study design; patient; society; adolescent health; community; community health nursing; emergency care; emergency ward; hospital; househo…
2012	Stockton, Michelle B.; McClanahan, Barbara S.; Lanctot, Jennifer Q.; Klesges, Robert C.; Beech, Bettina M.	Identification of facilitators and barriers to participation in weight gain prevention research by African American girls.	﻿preadolescent girls weight gain prevention research		Children / minors / paediatric / youth																										Embase								human; e-mail; clinical trial; patient referral; information processing; diagnosis; death; general practitioner; Read code; screening
2000	Folsom, R. C.; Widen, J. E.; Vohr, B. R.; Cone-Wesson, B.; Gorga, M. P.; Sininger, Y. S.; Norton, S. J.	Identification of neonatal hearing impairment: recruitment and follow-up.	infants - describe the recruitment and retention strategies as well as the sample demographics for families with infants completing the neonatal examination and returning for follow-up.		Children / minors / paediatric / youth																										Embase								controlled study; human; mental disease; semi structured interview; clinical research; mental health; qualitative research; staff; clinical study; running; university
2017	Brueton, V.; Tierney, J.F.; Stenning, S.; Rait, G.	Identifying additional studies for a systematic review of retention strategies in randomised controlled trials: Making contact with trials units and trial methodologists			Systematic review / lit review																										Embase							http://dx.doi.org/10.1111/cts.12171	motivation; Internet; female; human; interview; male; vaccine; compensation; clinical trial; scientist; United States; publication; altruism; side effect; nurse; minority group; Caucasian; community; university; college; heterosexuality; homosexuality; Human immunodeficiency virus; Human immunodeficiency virus vaccine; sex ratio; stereotyping; student; unemployment; volunteer
2017	Kearney, Anna; Daykin, Anne; Shaw, Alison R. G.; Lane, Athene J.; Blazeby, Jane M.; Clarke, Mike; Williamson, Paula; Gamble, Carrol	Identifying research priorities for effective retention strategies in clinical trials.	﻿aim was to assess current retention practices within the UK and identify priorities for future research to evaluate the effectiveness of strategies to reduce attrition.																												Embase							http://dx.doi.org/10.1186/1745-6215-15-136	adult; article; controlled study; female; human; major clinical study; male; randomized controlled trial; United States; body fat; glucose; cholesterol blood level; high density lipoprotein; high density lipoprotein cholesterol; abdominal obesity; acyl coenzyme A desaturase; apolipoprotein A1; apolipoprotein B; body weight; C reactive protein; Canada; canola oil; cholesterol; corn oil; crossover …
2017	Kochhar, Sonali; Bonhoeffer, Jan; Jones, Christine E.; Muñoz, Flor M.; Honrado, Angel; Bauwens, Jorgen; Sobanjo-Ter Meulen, Ajoke; Hirschfeld, Steven	Immunization in pregnancy clinical research in low- and middle-income countries - Study design, regulatory and safety considerations.	﻿Immunization of pregnant women is a promising public health strategy to reduce morbidity and mortality among both the mothers and their infants.		Systematic review / lit review																										Embase							http://dx.doi.org/10.1016/j.jadohealth.2013.08.017	article; human; priority journal; United States; clinical trial (topic); risk reduction; glucose blood level; adolescent behavior; adolescent disease; blood glucose monitoring; body image; body weight loss; lifestyle modification; NCT00445627; NCT01007266; non insulin dependent diabetes mellitus; social behavior; stress management
2019	Novak, Laura A; Belsher, Bradley E; Freed, Michael C; McCutchan, Phoebe K; Liu, Xian; Evatt, Daniel P; Tanielian, Terri; Bray, Robert M; Engel, Charles C	Impact of financial reimbursement on retention rates in military clinical trial research: A natural experiment within a multi-site randomized effectiveness trial with active duty service members.	Impact of financial reimbursement on retention rates in military clinical trial research: -﻿randomized effectiveness trial - ﻿a collaborative care study																												Medline							http://dx.doi.org/10.4278/ajhp.120720-QUAN-355	adult; controlled study; female; follow up; human; male; mental disease; randomized controlled trial; middle aged; United States; patient dropout; psychology; statistics and numerical data; poverty; general hospital; public hospital; risk factor; smoking cessation; tobacco dependence
2019	Pansu, N.; Hamoui, M.; Manna, F.; Makinson, A.; Dufour, S.; Morquin, D.; Canovas, F.; Reynes, J.; Le Moing, V.	Implant retention and high rate of treatment failure in hematogenous acute knee and hip prosthetic joint infections.	hematogenous prosthetic joint infections.		not retention / not a trial																										Embase							http://dx.doi.org/10.1002/da.22134	article; human; clinical research; priority journal; African American; medication compliance; depression; drug efficacy; research subject; clinical trial (topic); Caucasian; patient satisfaction; treatment outcome; volunteer; alcohol abuse; anxiety disorder; comorbidity; disease severity; health disparity; marriage; social psychology
2011	Krishnan, S.; Wu, K.; Smurzynski, M.; Bosch, R. J.; Benson, C. A.; Collier, A. C.; Klebert, M. K.; Feinberg, J.; Koletar, S. L.	Incidence rate of and factors associated with loss to follow-up in a longitudinal cohort of antiretroviral-treated HIV-infected persons: an AIDS Clinical Trials Group (ACTG) Longitudinal Linked Randomized Trials (ALLRT) analysis.	don’t think this gives retnetion strtaegies - ﻿Examine incidence and factors associated with loss to follow-up (LTFU) in the AIDS Clinical Trials Group (ACTG) Longitudinal Linked Randomized Trials (ALLRT) cohort. METHOD:		not retention / not a trial																										Medline							http://dx.doi.org/10.1016/j.pedn.2012.08.006	methodology; article; human; child; randomized controlled trial (topic); patient selection; telecommunication; alpha interferon; antivirus agent; hepatitis C; macrogol derivative; peginterferon alpha2a; recombinant protein
2007	Villacorta, Victoria; Kegeles, Susan; Galea, Jerome; Konda, Kelika A.; Cuba, José Pajuelo; Palacios, Carlos F. Cáceres; Coates, Thomas J.	Innovative approaches to cohort retention in a community-based HIV/STI prevention trial for socially marginalized Peruvian young adults.	HIV/STI prevention trial young adults.		Children / minors / paediatric / youth																										Embase							http://dx.doi.org/10.1016/j.jpain.2013.01.745	female; high school; human; randomized controlled trial; chronic pain; randomized controlled trial (topic); reading; African American; education; clinical trial (topic); poverty; Caucasian; patient; society; household; population; cognitive therapy; health center; income; pain
2015	Lawton, S.; Wathall, S.	Innovative methods for optimising clinical trial recruitment and retention within primary care poster presentation	﻿primary care setting - ﻿A range of innovative recruitment and retention strate- gies are utilised by Keele CTU including; electronic aide-memoires linked to Read codes; physical aide-memoire prompts in consulting rooms; automated referral methods; postcard, repeat, email, SMS and minimum data collection reminder mailings; death and departure auditing.		Poster / conference abstract																										Embase							http://dx.doi.org/10.1212/WNL.0b013e31827debfe	methodology; article; human; outcome assessment; clinical research; patient participation; randomized controlled trial (topic); priority journal; Alzheimer disease; spouse; Alzheimer Disease Assessment Scale; Clinical Dementia Rating; daily life activity; Mini Mental State Examination; prevalence
2013	Squires, Kathleen; Feinberg, Judith; Bridge, Dawn Averitt; Currier, Judith; Ryan, Robert; Seyedkazemi, Setareh; Dayaram, Yaswant K.; Mrus, Joseph	Insights on GRACE (Gender, Race, And Clinical Experience) from the patient's perspective: GRACE participant survey.	﻿40-item questionnaire as part of the GRACE Participant Survey study, with a primary objective of assessing patients' characteristics, experiences, and opinions about participation in GRACE.		not retention / not a trial																										Embase						;	http://cancerres.aacrjournals.org/cgi/content/meeting_abstract/72/24_MeetingAbstracts/P2-15-02?sid=9f59d665-bfc7-48f2-bb94-5071a053fdf9; http://dx.doi.org/10.1158/0008-5472.SABCS12-P2-15-02	motivation; follow up; human; vaccine; e-mail; clinical trial; scientist; United States; travel; research subject; procedures; disease course; clinical trial (topic); patient; screening; breast cancer; budget; chemotherapy; diseases; flight; infusion; metastatic breast cancer; planning; T lymphocyte; toxicity; toxicology; traffic and transport
2013	Buben, Christine E.	Integrating Patient Retention Strategies.	need to go through																												Embase						;	http://www.ijbnpa.org/content/9/1/129; http://dx.doi.org/10.1186/1479-5868-9-129	informed consent; adult; article; female; human; mother; clinical research; patient participation; randomized controlled trial (topic); normal human; mobile phone; Australia; childhood obesity; infant feeding; nutrition; professional practice
2020	Mayhew, Meghan; Leo, Michael C.; Vollmer, William M.; DeBar, Lynn L.; Kiernan, Michaela	Interactive group-based orientation sessions: A method to improve adherence and retention in pragmatic clinical trials.	Implementing orientation sessions during recruitment may be useful for promoting trial adherence and retention. ﻿﻿trial tested an intensive behavioral intervention for patients with chronic pain on long-term opioids.. We examined whether implementing pre-enrollment orientation sessions was associated with higher intervention adherence and retention in a pragmatic clinical trial.																												Embase							http://dx.doi.org/10.1016/j.cct.2012.06.005	methodology; recruitment; adult; article; female; follow up; human; randomized controlled trial (topic); lowest income group; United States; ethnicity; income; breast feeding; personnel management; urban area
	Brave Heart, Maria Yellow Horse, et al	Iwankapiya-Healing: historical Trauma Practice and Group IPT for American Indians	mental health - Historical Trauma and Unresolved Grief Intervention (HTUG), combined with Group Interpersonal Psychotherapy (IPT), to reduce symptoms of depression and related trauma and grief. The study hypothesized that HTUG + IPT would lead to greater group engagement and decreased depression and related symptoms compared with IPT-Only. American Indian adults (n = 52) were randomized into one …		Vulnerable																										Embase							http://dx.doi.org/10.1111/j.1526-4610.2012.02174.x	adult; follow up; human; child; clinical trial; adolescent; publication; patient; society; chronic daily headache; headache; intention to treat analysis; magnet; pediatric hospital; tertiary health care
2020	Taani, M.H.; Zabler, B.; Fendrich, M.; Schiffman, R.	Lessons learned for recruitment and retention of low-income African Americans	﻿This paper reports recruitment and retention strategies that yielded high rates for both in a clinical trial pilot to improve hypertension self-management among low-income African Americans.																												Embase						;	http://www.marmaramedicaljournal.org/pdf.php3?id=608; http://dx.doi.org/10.5472/MMJ.2011.02155.1	motivation; adult; article; female; human; major clinical study; male; aged; drug screening; patient participation; educational status; adolescent; clinical trial (topic); patient attitude; drug research; Turkey (republic)
2003	Sprague, Sheila; Leece, Pamela; Bhandari, Mohit; Tornetta III, Paul; Schemitsch, Emil; Swiontkowski, Marc F.; on behalf of the S.P.R.I.N.T. Investigators	Limiting loss to follow-up in a multicenter randomized trial in orthopedic surgery	﻿orthopedic surgery																												Embase							http://dx.doi.org/10.1177/1740774511413037	methodology; adult; human; clinical research; compensation; questionnaire; clinical trial (topic); information processing; risk; society; Human immunodeficiency virus; volunteer; planning; Africa; empowerment; health status; HIV test; Kenya; magic; medical care; rural population
2016	Oral abstracts of the 21st International AIDS Conference 18–22 July 2016, Durban, South Africa	LINK4HEALTH: a cluster-randomized controlled trial evaluating the effectiveness of a combination strategy for linkage to and retention in HIV care in Swaziland	Oral abstracts of the 21st International AIDS Conference 18–22 July 2016, Durban, South Africa		Poster / conference abstract																										Embase							http://dx.doi.org/10.1089/jwh.2010.2504	article; female; Hispanic; human; major clinical study; male; multicenter study; Human immunodeficiency virus infection; drug withdrawal; priority journal; United States; phase 3 clinical trial; drug efficacy; drug safety; clinical trial (topic); race difference; patient compliance; acquired immune deficiency syndrome; Black person; child care; darunavir plus ritonavir; drug tolerability; geograp…
2011	Anderson, D.L.	Location, location, location	﻿By aggressively educating and engaging sites, sponsors can mitigate competitive challenges, maintain a statistical advantage and realise enrolment success.																												Medline							http://dx.doi.org/10.1093/geront/gnr027	adult; article; demography; female; human; male; African American; middle aged; questionnaire; longitudinal study; United States; patient selection; cohort analysis; statistics; health care disparity; poverty; Caucasian; patient; health status; cultural anthropology; aging; epidemiology; urban population
2016	Warschburger, Petra, and Katja Kröller.	Loss to follow-up in a randomized controlled trial study for pediatric weight management (EPOC)	pediatric		Children / minors / paediatric / youth																										Embase							http://dx.doi.org/10.1310/HCT1204-190	adult; article; female; follow up; human; major clinical study; male; randomized controlled trial; aged; prospective study; educational status; priority journal; longitudinal study; cohort analysis; Human immunodeficiency virus 1 infection; high risk population; death; disease severity; antiretrovirus agent; cigarette smoking; Human immunodeficiency virus 1; Human immunodeficiency virus infected …
2019	El Feky, A.	Making trials less lossy: Is there anything worth knowing from non-randomised evaluations of trial retention strategies?			Systematic review / lit review																										Embase							https://www.aacc.org/%E2%88%BC/media/files/aacc_10_abstractbook.pdf?la=en	leisure; methodology; training; follow up; human; manager; advertising; clinical research; medical staff; satisfaction; mass medium; physician; economic aspect; consultation; income; American; clinical chemistry; clinical laboratory; commercial phenomena; data base; generator; industry; laboratory; market; marketing; profit; reflex; vasoactive intestinal polypeptide
2018	Wynne, Joshua; Muwawu, Rosemary; Mubiru, Michael C.; Kamira, Betty; Kemigisha, Doreen; Nakyanzi, Teopista; Kabwigu, Samuel; Nakabiito, Clemensia; Kiweewa Matovu, Flavia	Maximizing participant retention in a phase 2B HIV prevention trial in Kampala, Uganda: The MTN-003 (VOICE) Study.																													Medline								motivation; methodology; adult; article; female; human; interview; male; health promotion; adolescent; patient selection; health auxiliary; university; smoking cessation; social environment; organization and management
2002	Davis, L.L.; Broome, M.E.; Cox, R.P.	Maximizing retention in community-based clinical trials.	list to clinicla trials -﻿To identify and discuss retention strategies and their effectiveness in community-based clinical trials in the last decade.		Systematic review / lit review																										Embase							http://dx.doi.org/10.1002/pds.2019	follow up; clinical research; questionnaire; reimbursement; insurance; ethnicity; devices; Food and Drug Administration; patient; risk; clinical study; traffic and transport; health; pharmacoepidemiology; risk management; safety
2014	Kim, Romina; Hickman, Norval; Gali, Kathleen; Orozco, Nicholas; Prochaska, Judith J.	Maximizing Retention With High Risk Participants in a Clinical Trial.	﻿serious mental illness		Vulnerable																										Medline							http://dx.doi.org/10.1097/JNN.0b013e3181c1fdd9	methodology; adult; article; female; human; male; aged; middle aged; adolescent; caregiver; patient selection; medical research; nursing; register; outpatient; psychological aspect; brain tumor; clinical nursing research; neurologic disease; subarachnoid hemorrhage
	Arean, Patricia, et al.	Message-Based Psychotherapy and Digital Treatment Sequences for Depression	Depression		Vulnerable																										Medline							http://dx.doi.org/10.1111/j.1365-2702.2009.03041.x	article; female; human; male; clinical trial; patient selection; patient; nursing research
2019	Kim, Erin J.; Fox, Steven; Moretti, Meghan E.; Turner, Michelle; Girard, Timothy D.; Chan, Stephen Y.	Motivations and Barriers Associated With Physician Volunteerism for an International Telemedicine Organization.	﻿physician volunteerism		not retention / not a trial																										Embase							http://dx.doi.org/10.1016/j.cct.2009.01.008	methodology; article; female; human; major clinical study; male; quality of life; child; health insurance; insulin dependent diabetes mellitus; patient compliance; sex difference; caregiver support; predictor variable; preschool child; school child
2018	Greco, B.; Holloway, R.; Hodgeman, K.; Henderson, S.; Tarolli, C.; Biglan, K.; Simuni, T.	Multi-modal retention in a phase III clinical trial in early Parkinson disease (STEADY-PD III)	﻿To evaluate novel retention strategies in an ongoing phase 3 clinical trial in individuals with Parkinson disease (PD).																												Embase							http://dx.doi.org/10.1016/j.cct.2008.09.007	adult; article; controlled study; female; follow up; human; major clinical study; male; health care personnel; comparative study; patient participation; African American; self care; telephone; ethnicity; medical research; telemedicine; health insurance; minority group; diastolic blood pressure; blood glucose monitoring; non insulin dependent diabetes mellitus; comorbidity; sex difference; hemoglo…
2009	Gappoo, Sharika; Montgomery, Elizabeth T.; Gerdts, Caitlin; Naidoo, Sarita; Chidanyika, Agnes; Nkala, Busi; Ramjee, Gita	Novel strategies implemented to ensure high participant retention rates in a community based HIV prevention effectiveness trial in South Africa and Zimbabwe.	﻿This paper describes the attendance rates of the Methods for Improving Reproductive Health in Africa (MIRA) trial,																												Embase							http://dx.doi.org/10.1016/j.cct.2009.05.002	South Africa; adult; article; demography; female; follow up; human; major clinical study; multicenter study; Human immunodeficiency virus infection; practice guideline; health promotion; health education; clinical trial; clinical effectiveness; infection prevention; reproductive health; sexually transmitted disease; incidence; clinical protocol; community assessment; health service; outpatient de…
2020	Wickliffe, Candace; Lynch, Holly Fernandez; Largent, Emily A.	Offering Payment in Clinical Research: Enrolling Individuals With or at Risk for Opioid Use Disorder.	Opioid Use Disorder.		Vulnerable																										Embase							http://dx.doi.org/10.1177/1740774506075869	methodology; adult; article; controlled study; demography; female; human; major clinical study; male; randomized controlled trial; Human immunodeficiency virus infection; sample size; patient information; patient participation; priority journal; interpersonal communication; clinical trial; research subject; patient attitude; sexually transmitted disease; sexual behavior; Peru; prevention study
2018	Shenkman, Elizabeth; Hurt, Myra; Hogan, William; Carrasquillo, Olveen; Smith, Steven; Brickman, Andrew; Nelson, David	OneFlorida Clinical Research Consortium: Linking a Clinical and Translational Science Institute With a Community-Based Distributive Medical Education Model.	not retention ﻿Developing a national pragmatic clinical trial infrastructure		not retention / not a trial																										Embase							http://dx.doi.org/10.1111/j.1360-0443.2007.01863.x	informed consent; article; follow up; human; randomized controlled trial; outcome assessment; sample size; clinical research; clinical trial; controlled clinical trial; screening; addiction; patient assessment; utilization review; validity
2006	Littlewood, S.J.; Millett, D.T.; Doubleday, B.; Bearn, D.R.; Worthington, H.V.	Orthodontic retention: a systematic review.	not clinicla trials - Orthodontic retention		not retention / not a trial																										Embase							http://dx.doi.org/10.1016/j.jpag.2005.09.006	article; human; clinical research; health promotion; priority journal; epidemic; infection prevention; maternal welfare; minority group; reproductive health; sexually transmitted disease; health center; urban population; screening test; infection risk; preventive health service
2016	Zenlea, I. S.; Milliren, C.; Herel, S.; Thomaseo Burton, E.; Askins, N.; Ludwig, D. S.; Rhodes, E. T.	Outcomes from an orientation model to reduce attrition in paediatric weight management.	paediatric weight management.		Children / minors / paediatric / youth																										Medline							http://dx.doi.org/10.1097/00001610-200511000-00002	adult; article; female; human; male; Human immunodeficiency virus infection; clinical trial; United States; patient selection; chronic disease; diarrhea; diet therapy; vulnerable population
2015	Holt, Cheryl L.; Le, Daisy; Calvanelli, Joe; Jin Huang; Clark, Eddie M.; Roth, David L.; Williams, Beverly; Schulz, Emily	PARTICIPANT RETENTION IN A LONGITUDINAL NATIONAL TELEPHONE SURVEY OF AFRICAN AMERICAN MEN AND WOMEN.	NOT a clinicla trial - ﻿﻿to describe participant demographic factors related to retention, and to report on retention strategies in a national study of African Americans re-contacted 2.5 years after an initial baseline telephone interview.		not retention / not a trial																										Embase							http://dx.doi.org/10.1016/j.vaccine.2004.10.002	informed consent; article; follow up; human; Human immunodeficiency virus infection; priority journal; clinical trial; cost effectiveness analysis; drug efficacy; high risk population; risk reduction; sexually transmitted disease; Human immunodeficiency virus vaccine; accuracy; genital herpes; herpes simplex; Herpes simplex virus 2; Human alphaherpesvirus 1
2007	Andersen E	Participant retention in randomized, controlled trials: the value of relational engagement.	falls into rleationships and nursing this study is about ﻿Relational engagement Relational engagement is a way of knowing that emerges as a nurse develops partnerships with diverse clients in a variety of different contexts. Each client is unique, requiring nurses to be able to quickly attune to the client's state of being, at all levels - physical, mental, emotional, and spiritual.																												Medline								article; human; African American; United States; patient selection; medical research; genetics; reward; ethnology; organization and management; consumer; diabetes mellitus; nonbiological model
2017	Abshire, Martha; Dinglas, Victor D.; Cajita, Maan Isabella A.; Eakin, Michelle N.; Needham, Dale M.; Himmelfarb, Cheryl Dennison	Participant retention practices in longitudinal clinical research studies with high retention rates.	﻿Through in-depth semi-structured interviews, participants provided retention strategies based on themes identified from previous literature reviews. ﻿Our objective was to identify cohort retention strategies and implementation approaches used in studies with high retention rates.																												Embase							http://dx.doi.org/10.1177/070674370304800709	motivation; decision making; informed consent; adult; article; female; human; interview; major clinical study; male; mental disease; aged; clinical research; age; patient selection; altruism; schizophrenia; patient attitude; sex difference; behavior disorder; delusional disorder; doctor patient relationship; hospitalization; money; mood disorder; neurosis; organic psychosyndrome; schizotypal pers…
2017	James, Delores C.; Harville, Cedric 2nd; Sears, Cynthia; Efunbumi, Orisatalabi; Bondoc, Irina	Participation of African Americans in e-Health and m-Health Studies: A Systematic Review.	﻿ This article is a systematic review of the participation of AA in e-Health/m-Health interventions, the diseases/health conditions targeted, and the recruitment and retention strategies used.		Systematic review / lit review																										Embase							http://dx.doi.org/10.1097/00008483-200307000-00004	review; follow up; human; clinical trial; randomization; telephone; depression; patient compliance; morbidity; health program; acute heart infarction; heart death; heart rehabilitation; ischemic heart disease; psychosocial care; social isolation; social support
2017	Selman, L.; Clement, C.; Lane, J.A.; Metcalfe, C.; Simon, J.; Horwood, J.	Patient and public involvement: An investigation	looks like a ﻿conference abstract ﻿patient and public involvement (PPI) in research		Poster / conference abstract																										Medline								methodology; article; clinical trial
1998	Wilson K; Rose K	Patient recruitment and retention strategies in randomised controlled trials.	The purpose of this paper is to share our experience of research to increase awareness of issues surrounding recruitment and retention strategies in RCTs, so that intending nurse researchers (in medical or nursing research) are helped to achieve these objectives.																												Medline								review; methodology; human; clinical trial; patient selection; patient compliance; patient; psychological aspect; psychotherapy; addiction; social support
2018	Chhatre, S.; Jefferson, A.; Cook, R.; Meeker, C.R.; Kim, J.H.; Hartz, K.M.; Wong, Y.-N.; Caruso, A.; Newman, D.K.; Morales, K.H.; Jayadevappa, R.	Patient-centered recruitment and retention for a randomized controlled study	seems to be geared towards recruitment, doenst have retention results in abstract																												Embase							http://dx.doi.org/10.1037/0022-006X.64.5.881	informed consent; article; clinical research; mental health; interpersonal communication; United States; daily life activity; homelessness; medical ethics; mental patient
2011	Taban, H.; Muratoǧlu, O.G.; Güç, B.; Hajyoussef, A.; Karaalp, A.	Patients' motivation about clinical trials: A local perspective from Turkey	﻿To investigate attitudes concerning clinical trials amongst potential Turkish research participants.. ﻿a survey of 504 Turkish patients who applied to 4 research and education hospitals in Istanbul, Turkey		not retention / not a trial																														Place: United States PMID: 32931317				barriers to participation; ethnic and racial minorities; HIV clinical trials; scoping review
2015	Mezquita Raya, P.; Reyes García, R.; de Torres Sánchez, A.	Patients' retention strategies in clinical trials	in spanish		Not in English																								© The British Pain Society 2019.						PMID: 32922778 PMCID: PMC7453479				musculoskeletal pain; pain threshold; pain; Chronic pain; complex regional pain syndromes; intractable; pain clinics; pain management; pain perception; postoperative
2001	Pruitt, R. H.; Privette, A. B.	Planning strategies for the avoidance of pitfalls in intervention research.	﻿not clincial trials not retenton specific Difficulties encountered in intervention research and suggested strategies for maintaining the integrity of the study are addressed.		not retention / not a trial																														Place: England PMID: 32820647				adherence; retention; recruitment; clinical trial; Marfan syndrome
2014	Senanayake, V.K.; Pu, S.; Jenkins, D.A.; Lamarche, B.; Kris-Etherton, P.M.; West, S.G.; Fleming, J.A.; Liu, X.; McCrea, C.E.; Jones, P.J.	Plasma fatty acid changes following consumption of dietary oils containing n-3, n-6, and n-9 fatty acids at different proportions: Preliminary findings of the Canola Oil Multicenter Intervention Trial (COMIT)	﻿not clinical trials not retenton specific		not retention / not a trial																														PMID: 32778159 PMCID: PMC7418391				Recruitment; Retention; Blogs; Healthy eating; Mothers; Randomized controlled trial; Social media
1995	Ingersoll, K. S.; Lu, I. L.; Haller, D. L.	Predictors of in-treatment relapse in perinatal substance abusers and impact on treatment retention: a prospective study.	﻿not clinical trials not retenton specific and ﻿substance abusers in intensive outpatient treatment. Sixty-fou		not retention / not a trial																														PMID: 32546180 PMCID: PMC7296963				Retention; Incentive; Randomised; Short message service; SWAT
2006	Kim, Young-Ju, Nilda Peragallo, and Bruce DeForge	Predictors of participation in an HIV risk reduction intervention for socially deprived Latino women: a cross sectional cohort study	The purpose of this study was to examine factors that predict program participation and attrition among Latino women in a community-based, culturally specific HIV risk reduction intervention.		not retention / not a trial																														PMID: 32498690 PMCID: PMC7273688				Retention strategies; Clinical trial efficiency; Clinical trial management; Digital tools; Electronic tools; Online recruitment; Participant identification and recruitment; Participant retention; Recruitment strategies; Systematic map
2020	Herrera, L.; Markle, S.L.; Fukuda, M.; Aroca, P.; Villar, A.; Wang, Y.; Dominique, G.; Umoren, O.; Alegría, M.	Predictors of Research Assessment Completion in a Latino Sample with Dual Disorders	﻿mental health and substance use problems		Vulnerable																														PMID: 32347414 PMCID: PMC7442710				Retention; Data collection; Latino; Mental health; Migrants; Research assessments
2014	Carlson, Mike; Jackson, Jeanne; Mandel, Deborah; Blanchard, Jeanine; Holguin, Jess; Lai, Mei-Ying; Marterella, Abbey; Vigen, Cheryl; Gleason, Sarah; Lam, Claudia; Azen, Stan; Clark, Florence	Predictors of retention among African American and Hispanic older adult research participants in the Well Elderly 2 randomized controlled trial	﻿The purpose of this study was to document predictors of long-term retention among minority participants in the Well Elderly 2 Study,																																PMID: 32211558 PMCID: PMC7083755				Recruitment; Retention; African Americans; Hypertension; Low-income; Self-management
2009	Driscoll, Kimberly A.; Killian, Michael; Johnson, Suzanne Bennett; Silverstein, Janet H.; Deeb, Larry C.	Predictors of study completion and withdrawal in a randomized clinical trial of a pediatric diabetes adherence intervention.	﻿young children		Children / minors / paediatric / youth																								Wiley Periodicals, Inc. © 2020 International League Against Epilepsy.						PMID: 32096225 PMCID: PMC7309702				health literacy; community health; plain language; posttraumatic epilepsy; readability
2014	Lewis, C.A.; Alio, A.; Keefer, M.	Profile of minority HIV vaccine participants: Lessons learned from phase i HIV vaccine trials to increase minority participation	﻿To decipher characteristics and experiences of minority volunteers in Phase I HIV vaccine trials in order to improve recruitment and retention strategies of this demographic.		not retention / not a trial																								© 2020 The Authors.						PMID: 32083219 PMCID: PMC7025079				Retention; Adherence; Behavioral intervention; Orientation session; Patient recruitment; Pragmatic clinical trial
2004	Spruill, Ida	Project Sugar: a recruitment model for successful African-American participation in health research.	discussing recruitment		not retention / not a trial																								Copyright © 2019 American Association of Orthodontists. Published by Elsevier Inc. All rights reserved.						Place: United States PMID: 32005466				Humans; *Orthodontic Retainers; *Periodontal Diseases; Cross-Sectional Studies; Prospective Studies; Retrospective Studies
2019	Parker, A.; Arundel, C.; Beard, D.; Bower, P.; Brocklehurst, P.; Coleman, E.; Cooper, C.; Culliford, L.; Devane, D.; Eldridge, S.; Emsley, R.; Galvin, S.; Hewitt, C.; Montgomery, A.; Sutton, C.; Treweek, S.; Torgerson, D.	PROMoting THE USE of SWATs (PROMETHEUS): Routinely embedding recruitment and retention interventions within randomised trials	coference paper looks like it is study that will take place rather than has taken place so no results		Poster / conference abstract																														Place: United States PMID: 31920143				*advertisement; *consent; *opioid; *payment; *research ethics; *substance use disorder
		Psychological Support Based on Positive Suggestions (PSBPS) on Mental Health Morbidity and Cognitive Function	Mental Health Morbidity		Vulnerable																								Copyright © 2019 Elsevier Masson SAS. All rights reserved.						Place: France PMID: 31848104				Chirurgie conservatrice; Conservative surgery; Hematogenous infection; Hip prosthetic joint; Infection hématogène; Knee prosthetic joint; Prothèse de genou; Prothèse de hanche; Staphylococcus aureus
2019	Manton, Kerry J; Gauld, Cassandra S; White, Katherine M; Griffin, Paul M; Elliott, Suzanne L	Qualitative study investigating the underlying motivations of healthy participants in phase I clinical trials.	﻿The current study aimed to explore the nature of these underlying motivations which may, in turn, improve the overall participant experience and assist in the development of more effective recruitment and retention strategies.		not retention / not a trial																														PMID: 31457002 PMCID: PMC6701451				motivations; telemedicine; barriers; frontline health workers; global health; humanitarian; international volunteerism; physician volunteers
2020	Correa, D.J.; Milano, L.; Kwon, C.-S.; Jetté, N.; Dlugos, D.; Harte-Hargrove, L.; Pugh, M.J.; Smith, J.K.; Moshé, S.L.	Quantitative readability analysis of websites providing information on traumatic brain injury and epilepsy: A need for clear communication	not retentiopn strategies		not retention / not a trial																														PMID: 31286921 PMCID: PMC6615088				Humans; Blood pressure; Randomized controlled trial; *Household Articles; Adult; Air Pollution, Indoor/adverse effects/*prevention & control; Biomass; Biomass fuel; C-reactive protein; Cardiovascular Diseases/etiology/*prevention & control; Cardiovascular health; Cooking/*methods; Environmental Exposure/adverse effects/*prevention & control; Family Characteristics; Female; Hemoglobin A1c; Hondura…
2007	Warren, Janet M.; Golley, Rebecca K.; Collins, Clare E.; Okely, Anthony D.; Jones, Rachel A.; Morgan, Philip J.; Perry, Rebecca A.; Baur, Louise A.; Steele, Julie R.; Magarey, Anthea M.	Randomised controlled trials in overweight children: Practicalities and realities	children		Children / minors / paediatric / youth																														PMID: 31030562 PMCID: PMC6819244				Humans; Female; Adolescent; Child; Circadian Rhythm/*physiology; Male; Sleep/*physiology
2003	Zullino, Daniele; Conus, Philippe; Borgeat, François; Bonsack, Charles; Borgeat, François	Readiness to participate in psychiatric research.	psychiatric research		Vulnerable																								© Author(s) (or their employer(s)) 2019. Re-use permitted under CC BY-NC. No commercial re-use. See rights and permissions. Published by BMJ.						PMID: 30647042 PMCID: PMC6340482				Focus Groups; Humans; Queensland; Adult; Female; Middle Aged; Young Adult; Male; *Clinical Trials, Phase I as Topic; *healthy volunteers; *Motivation; *motivations; *phase I clinical trial; *qualitative; *theory of planned behaviour; Aged; Altruism; Healthy Volunteers/*psychology; Qualitative Research; Remuneration; Time Factors
2013	Ezell, J.M.; Saltzgaber, J.; Peterson, E.; Joseph, C.L.M.	Reconnecting with urban youth enrolled in a randomized controlled trial and overdue for a 12-month follow-up survey	urban youth - unsure if they have results of survey or of retention - ﻿analyzed the results of four retention strategies used to reconnect with urban teens enrolled in a school-based RCT and overdue for a 12-month follow-up survey.		Children / minors / paediatric / youth																														PMID: 30535620 PMCID: PMC6557707				Humans; Attrition; Female; Middle Aged; Male; Aged; *Alzheimer Disease/mortality/physiopathology; *Disease Progression; Aged, 80 and over; Alzheimer’s disease; Cognitive Dysfunction/psychology; Datasets as Topic; Dementia; Dropout; Functional difficulties; Hippocampal volume; Longitudinal Studies; Longitudinal study; Neuropsychiatric symptoms; Patient Dropouts/*statistics & numerical data; Propor…
2012	Daniels, L.A.; Wilson, J.L.; Mallan, K.M.; Mihrshahi, S.; Perry, R.; Nicholson, J.M.; Magarey, A.	Recruiting and engaging new mothers in nutrition research studies: lessons from the Australian NOURISH randomised controlled trial	nutrion research study not sure it’s a clinical trial		Retention under 80%																														PMID: 30379822 PMCID: PMC6209179				Motivation; Humans; Clinical Trials as Topic; Patient Selection; Prospective Studies; Adult; Female; Male; *Patient Rights; Comprehension; Informed Consent/*psychology; Parents/*psychology; Patients/*psychology; Withholding Treatment/*statistics & numerical data
2016	Kanuch, Stephanie W.; Cassidy, Kristin A.; Dawson, Neal V.; Athey, Melanie; Fuentes-Casiano, Edna; Sajatovic, Martha	Recruiting and Retaining Individuals with Serious Mental Illness and Diabetes in Clinical Research: Lessons Learned from a Randomized, Controlled Trial.	Serious Mental Illness		Vulnerable																														PMID: 30370830 PMCID: PMC6614555				Humans; Uganda; Adult; Female; *retention; Longitudinal Studies; *clinical trials; *HIV; *Patient Participation; *PrEP; *prevention; *Sub-Saharan Africa; *Uganda; Administration, Intravaginal; Administration, Oral; Albuterol, Ipratropium Drug Combination/administration & dosage; Anti-HIV Agents/*administration & dosage; Clinical Trials as Topic/methods/standards/statistics & numerical data; Emtri…
2012	Barnett, Josephine; Aguilar, Stephanie; Brittner, Mindy; Bonuck, Karen	Recruiting and retaining low-income, multi-ethnic women into randomized controlled trials: Successful strategies and staffing	﻿This paper reports successful recruitment and retention methods from two separately funded NIH clinical trials of primary care-based prenatal interventions to increase breastfeeding among ethnically diverse, low-income women in urban medical centers in the Bronx,																																PMID: 30157250 PMCID: PMC6114918				Humans; *Patient Selection; *Mental Health/economics; *Patient Acceptance of Health Care; Mental Disorders/economics/*therapy; Randomized Controlled Trials as Topic/economics/*methods
2013	Spears, Chaya R; Sandberg, Joanne C; O'Neill, Jenna L; Grzywacz, Joseph G; Howard, Timothy D; Feldman, Steven R; Arcury, Thomas A	Recruiting underserved mothers to medical research: findings from North Carolina.	﻿This paper presents findings from in-depth interviews with 40 mothers about factors that might influence their willingness to participate or allow their children to participate in medical research.		Children / minors / paediatric / youth																														PMID: 30003168 PMCID: PMC6041371				Retention; Follow-up; Participant trackers
2015	Cui, Zhaohui; Seburg, Elisabeth M; Sherwood, Nancy E; Faith, Myles S; Ward, Dianne S	Recruitment and retention in obesity prevention and treatment trials targeting minority or low-income children: a review of the clinical trials registration database.	﻿minority or low-income children		Children / minors / paediatric / youth																														PMID: 29458415 PMCID: PMC5819085				Humans; *Patient Selection; *Clinical trials; *Drop-outs; *Non-randomised evaluations; *Retention strategies; *Selection Bias; *Systematic Reviews as Topic
2019	Gilmore-Bykovskyi, A.L.; Zuelsdorff, M.; Jin, Y.; Benton, S.F.; Shah, M.N.; Gleason, C.E.	RECRUITMENT AND RETENTION OF DISADVANTAGED POPULATIONS IN ALZHEIMER'S DISEASE RESEARCH: A SYSTEMATIC REVIEW	﻿studies that either examined recruitment or retention of study participants from disadvantaged backgrounds,		Systematic review / lit review																														PMID: 29378618 PMCID: PMC5789584				Motivation; Humans; Retention; Incentives; Moral compass; Qualitative study; Randomised trials; Research nurses; Patient Dropouts; Cross-Sectional Studies; *Patient Selection; Qualitative Research; *Research Subjects/psychology; Attitude of Health Personnel; Bias; Data Interpretation, Statistical; Interpersonal Relations; Interviews as Topic; Lost to Follow-Up; Randomized Controlled Trials as Top…
2011	Falcon, Ron; Bridge, Dawn Averitt; Currier, Judith; Squires, Kathleen; Hagins, Debbie; Schaible, Deborah; Ryan, Robert; Mrus, Joseph	Recruitment and retention of diverse populations in antiretroviral clinical trials: practical applications from the gender, race and clinical experience study.	﻿Despite the focus on retention, a greater proportion of women (32.8%) discontinued compared with men (23.2%).		Retention under 80%																														PMID: 29184901 PMCID: PMC5682361				clinical research protocol; incentives; Research subject recruitment
1996	Hough, R. L.; Tarke, H.; Renker, V.; Shields, P.; Glatstein, J.	Recruitment and retention of homeless mentally ill participants in research.	homeless mentally ill participants		Vulnerable																														PMID: 28830570 PMCID: PMC5568351				Humans; *Abstracting and Indexing; *Databases, Bibliographic; *Information Storage and Retrieval/methods/standards; *Methodology review; *Personal communication; *Randomized Controlled Trials as Topic; *Searching for methodological research; *Survey; *Systematic review methods; *Unpublished data; Review Literature as Topic; Selection Bias
2007	Eakin EG; Bull SS; Riley K; Reeves MM; Gutierrez S; McLaughlin P	Recruitment and retention of Latinos in a primary care-based physical activity and diet trial: The Resources for Health study.	﻿describes the recruitment and retention strategies used as part of a randomized controlled trial (RCT) of a physical activity and dietary intervention targeting low-income, predominantly Latino patients in a primary health care clinic																										Copyright © 2017 The Authors. Published by Elsevier Inc. All rights reserved.						PMID: 28546093 PMCID: PMC5695658				Humans; Surveys and Questionnaires; United Kingdom; Randomised trials; *Motivation; Patient Dropouts/*statistics & numerical data; *Communication; *Research Personnel; Best practice guidance; Consensus development; Education; Patient Compliance/*statistics & numerical data; Randomized Controlled Trials as Topic/*statistics & numerical data; Strategies to improve retention; Workshops
2007	El-Khorazaty, M. Nabil; Johnson, Allan A.; Kiely, Michele; El-Mohandes, Ayman A. E.; Subramanian, Siva; Laryea, Haziel A.; Murray, Kennan B.; Thornberry, Jutta S.; Joseph, Jill G.	Recruitment and retention of low-income minority women in a behavioral intervention to reduce smoking, depression, and intimate partner violence during pregnancy.	﻿This report describes the successful strategies of recruitment and retention of African Americans and Latinos in a randomized clinical trial to reduce smoking, depression and intimate partner violence during pregnancy.		Retention under 80%																								Copyright © 2017. Published by Elsevier Ltd.						PMID: 28479177 PMCID: PMC5714435				Humans; Clinical Trials as Topic; Patient Selection; Female; Pregnancy; *Clinical trials; *Study design; *Antenatal care; *Developing country; *Ethics; *Immunization; *Infectious diseases; *International health; *Low and middle income country; *Pregnancy; *Pregnant women; *Pregnant Women; *Public health; *Regulatory; *Research; *Research Design; *Safety; *Vaccination; *Vaccines; Biomedical Resear…
2020	Dumas, Audrée-Anne; Lemieux, Simone; Lapointe, Annie; Provencher, Véronique; Robitaille, Julie; Desroches, Sophie	Recruitment and retention of mothers of preschoolers and school-aged children in a social media-delivered healthy eating intervention: lessons learned from a randomized controlled trial.	﻿This study aims to describe the recruitment and the retention strategies used in a randomized controlled trial (RCT) that evaluated a blog-delivered healthy eating intervention among mothers of preschoolers and school-aged children.		Retention under 80%																														PMID: 28378019 PMCID: PMC5376068				Patient dropouts; African Americans; Hispanic Americans; minority groups; randomized controlled trials; research subject recruitment
2020	Meekes, W.M.A.; Ford, C.; Stanmore, E.K.	Recruitment and retention of older adults in Assisted Living Facilities to a clinical trial using technology for falls prevention: A qualitative case study of barriers and facilitators	this dosent talk about startegies instead it says the approach could tie into strategies ﻿This study aims to explore barriers and facilitators regarding recruitment and retention of older adults living in Assisted Living Facilities to a randomised controlled trial study that aimed to improve physical function by using technology.																																PMID: 28219336 PMCID: PMC5319074				Humans; *Clinical Trials as Topic; Longitudinal Studies; *Retention strategies; *Research Design; *Cohort; *Follow-up studies; *Longitudinal; *Methods; *Patient dropouts; *Patient Dropouts; *Research design/Standards; Data Collection/*methods
2014	Franciscus, Margaret; Nucci, Anita; Bradley, Brenda; Suomalainen, Heli; Greenberg, Ellen; Laforte, Diane; Kleemola, Paivi; Hyytinen, Mila; Salonen, Marja; Martin, Mary Jean; Catte, Daniel; Catteau, Jacki	Recruitment and retention of participants for an international type 1 diabetes prevention trial: a coordinators' perspective.	infats are in the trial ﻿recruitment of eligible pregnant women and enrollment of newborns ﻿﻿purpose is to summarize the recruitment and retention strategies used to conduct TRIGR from the perspective of the study coordinators. purpose is to summarize the recruitment and retention strategies used to conduct TRIGR from the perspective of the study coordinators.		Children / minors / paediatric / youth																														Place: United States PMID: 27792475				Humans; United States; Adult; Female; Middle Aged; Male; *Patient Selection; *Motivation; Aged; Aged, 80 and over; *Blacks/African Americans; *e-Health; *m-Health; *systematic review; *Telemedicine; African Americans/*psychology/*statistics & numerical data; Biomedical Research/*methods
2019	Thomas, B.; Young, E.	Recruitment and retention of people with Dementia to a complex clinical trial: Lessons from the Journeying through Dementia trial	﻿To understand the factors impacting recruitment and retention of people with dementia in the Journeying through Dementia trial.		Vulnerable																								© 2016 World Obesity.						PMID: 27487780 PMCID: PMC5023470				Humans; Attrition; Patient Dropouts; Female; Adolescent; Child; Male; Child, Preschool; *Child Behavior; *Diet, Reducing; *Exercise; *Models, Psychological; *Patient Compliance/psychology; *Psychology, Child; Adolescent Behavior; Body Mass Index; Boston; Child Nutritional Physiological Phenomena; Combined Modality Therapy; Follow-Up Studies; paediatric obesity; Pediatric Obesity/diet therapy/psyc…
2009	Drews KL; Harrell JS; Thompson D; Mazzuto SL; Ford EG; Carter M; Ford DA; Yin Z; Jessup AN; Roullet JB; Drews, K L; Harrell, J S; Thompson, D; Mazzuto, S L; Ford, E G; Carter, M; Ford, D A; Yin, Z; Jessup, A N; Roullet, J-B	Recruitment and retention strategies and methods in the HEALTHY study.	﻿3-year middle school-based primary prevention trial to reduce modifiable risk factors for type 2 diabetes in youth.		Children / minors / paediatric / youth																														PMID: 27068662 PMCID: PMC5064805				Humans; Research Design; Female; Pregnancy; *Minority Groups; *Patient Selection; Ethnic Groups; Infant; *Retention; *Randomized Controlled Trials as Topic; *Pregnant women; *Pregnant Women; *Low socioeconomic status; *Racial and ethnic minority; *Randomized controlled trial; *Recruitment; Continental Population Groups; Poverty
2015	Hindmarch, Paul; Hawkins, Adrian; McColl, Elaine; Hayes, Mike; Majsak-Newman, Gosia; Ablewhite, Joanne; Deave, Toity; Kendrick, Denise	Recruitment and retention strategies and the examination of attrition bias in a randomised controlled trial in children's centres serving families in disadvantaged areas of England.	﻿fire-related injury prevention trial		not retention / not a trial																														PMID: 26824885 PMCID: PMC7138206				Humans; *Orthodontic Retainers; Adult; Randomized Controlled Trials as Topic; Child; Orthodontics, Corrective/*methods; Tooth Migration/prevention & control
2018	Grape, Annette; Rhee, Hyekyun; Wicks, Mona; Tumiel-Berhalter, Laurene; Sloand, Elizabeth	Recruitment and retention strategies for an urban adolescent study: Lessons learned from a multi-center study of community-based asthma self-management intervention for adolescents.	adolescents.		Children / minors / paediatric / youth																														PMID: 26651822 PMCID: PMC4674912				Diet; Humans; Female; Adolescent; Child; Male; *Minority Groups; *Patient Selection; Time Factors; Risk Factors; Child, Preschool; Treatment Outcome; Sample Size; Clinical Trials as Topic/*methods; Body Mass Index; *Patient Dropouts/ethnology; *Poverty/economics/ethnology; *Risk Reduction Behavior; Age Factors; Databases, Factual; Exercise Therapy; Health Behavior; Minority Health; Pediatric Obes…
2011	Ejiogu, N.; Norbeck, J.H.; Mason, M.A.; Cromwell, B.C.; Zonderman, A.B.; Evans, M.K.	Recruitment and Retention Strategies for Minority or Poor Clinical Research Participants: Lessons From the Healthy Aging in Neighborhoods of Diversity Across the Life Span Study	﻿Investigating health disparities - examination of how race and socioeconomic status influence the development of age-related health disparities. study sought to identify and rectify these barriers to recruit and retain a biracial (African American and non-Hispanic White) and socioeconomically diverse cohort for a longitudinal study.		Retention under 80%																														PMID: 26605955 PMCID: PMC4662073				Focus Groups; Humans; Adult; Female; Middle Aged; Young Adult; *Patient Selection; *Randomized Controlled Trials as Topic; *Asian Americans; *Community Health Workers; *Community-Institutional Relations; *Emigrants and Immigrants; Women's Health
2009	Zombeck A, Ockert M, Harris S, Strahm M	Recruitment and retention strategies in a behaviorally-focused in-home intervention trial	30th Annual Meeting of the Society of Clinical Trials; 2009 May 3‐6; Atlanta, Georgia, USA.																																PMID: 26515712 PMCID: PMC4915366				Humans; mental health; posttraumatic stress disorder; Adult; Female; Middle Aged; Treatment Outcome; alcohol use; Alcoholism/complications/psychology/*therapy; Diagnosis, Dual (Psychiatry); intimate partner violence; Intimate Partner Violence/*psychology; Patient Acceptance of Health Care/*psychology; Stress Disorders, Post-Traumatic/complications/psychology/*therapy; Survivors/*psychology; treat…
2013	Roy, A.; Lieb, W.; Garrett, B.; Hodik, M.; Klipsch, A.; Young, M.; Barton, B.; Schwarz, K.B.	Recruitment and retention strategies in a clinical trial for children with chronic hepatitis c infection	﻿pediatric trials - children		Children / minors / paediatric / youth																														Place: United States PMID: 26404703				Humans; Recruitment; United States; Latino; Female; Adolescent; Child; Male; *Patient Selection; Autism spectrum disorder; Autistic Disorder/epidemiology/*ethnology; Genetic research; Minority Groups/*statistics & numerical data
2015	Nicholson, Lisa M; Schwirian, Patricia M; Groner, Judith A	Recruitment and retention strategies in clinical studies with low-income and minority populations: Progress from 2004-2014.	﻿identified 165 studies published in English between 2004 and 2014. Data extracted included information on the study type (descriptive or analytical), study design, study focus (recruitment, retention, both recruitment and retention), health outcome, specific minority group, special population or age group, if specific recruitment/retention techniques were tested, and key research findings.		Systematic review / lit review																														Place: Spain PMID: 26404625				Motivation; Humans; Professional-Patient Relations; Research Design; Risk Assessment; *Clinical Trials as Topic; *Patient Dropouts; Patients/psychology
2018	Liu, Yifeng; Pencheon, Emma; Hunter, Rachael Maree; Moncrieff, Joanna; Freemantle, Nick	Recruitment and retention strategies in mental health trials – A systematic review.	mental health trials		Systematic review / lit review																								Copyright © 2015 Elsevier Inc. All rights reserved.						Place: United States PMID: 26188163				Review; Humans; Recruitment; Retention; Clinical Trials as Topic; Minorities; Research Design; *Minority Groups; *Patient Selection; Biomedical Research/*methods; Women's Health; *Ethnic Groups; *Poverty; Aging; Clinical studies; Community Participation; Cultural Competency; Health Status; Language; Low-income population; Trust
2011	Williams, Ishan C.; Utz, Sharon W.; Jones, Randy; Hinton, Ivora; Steeves, Richard; Alexander, Gina	Recruitment of Rural African Americans for Research Projects: Lessons Learned.	﻿paper reports successful strategies in recruiting rural African American adults with type 2 diabetes for research studies.		not retention / not a trial																								Copyright © 2015 Elsevier Inc. All rights reserved.						PMID: 26186981 PMCID: PMC4658250				Systematic review; Humans; Follow-up studies; Methods; Retention strategies; United States; *Patient Selection; Reproducibility of Results; *Patient Dropouts; Follow-Up Studies; *Clinical Trials as Topic/statistics & numerical data; Data Collection/statistics & numerical data; In-person follow-up
2018	Daykin, Anne; Clement, Clare; Gamble, Carrol; Kearney, Anna; Blazeby, Jane; Clarke, Mike; Lane, J. Athene; Shaw, Alison	Recruitment, recruitment, recruitment' - the need for more focus on retention: a qualitative study of five trials.	﻿semi-structured interviews explore retention strategies used by trial teams and factors which may influence strategy adoption.																										© 2015 Wiley Periodicals, Inc.						PMID: 25974328 PMCID: PMC4626379				Humans; Research Personnel; Surveys and Questionnaires; clinical trials; recruitment and retention strategies; African Americans; Retrospective Studies; *Patient Selection; Sample Size; Clinical Trials as Topic/*methods; United States/epidemiology; *Cultural Competency; *Research Subjects; African Americans/*psychology; Attitude of Health Personnel/ethnology; Communication; cultural competency; H…
2020	Hamstra, M.S.; Pemberton, V.L.; Dagincourt, N.; Hollenbeck-Pringle, D.; Trachtenberg, F.L.; Cnota, J.F.; Atz, A.M.; Cappella, E.; De Nobele, S.; Grima, J.; King, M.; Korsin, R.; Lambert, L.M.; MacNeal, M.K.; Markham, L.W.; MacCarrick, G.; Sylvester, D.M.; Walter, P.; Xu, M.; Lacro, R.V.	Recruitment, retention, and adherence in a clinical trial: The Pediatric Heart Network’s Marfan Trial experience	Pediatric		Children / minors / paediatric / youth																														PMID: 24464427 PMCID: PMC3902408				Motivation; Humans; Surveys and Questionnaires; Retention strategies; Randomised trials; Female; Male; Qualitative Research; Interviews as Topic; Communication; *Primary Health Care; Patient Participation/*statistics & numerical data; Primary Care; Randomized Controlled Trials as Topic/*methods; Research Subjects/*statistics & numerical data
2018	Kearney, Anna; Rosala-Hallas, Anna; Bacon, Naomi; Daykin, Anne; Shaw, Alison R G; Lane, Athene J; Blazeby, Jane M; Clarke, Mike; Williamson, Paula R; Gamble, Carrol	Reducing attrition within clinical trials: The communication of retention and withdrawal within patient information leaflets.	﻿Our aim is to assess how withdrawal, retention and the value of outcome data collection is described within the Patient Information Leaflets (PIL) used during consent.		not retention / not a trial																														Place: United States PMID: 24279128				Humans; *African Americans; *Remedial Teaching; Mathematics/*education; New Jersey; Nursing, Practical/*education; Pilot Projects
2011		REGISTRAT-MAPI.			not retention / not a trial																														PMID: 24216218 PMCID: PMC3972359				Humans; United States; Canada; Australia; Adult; Female; Pregnancy; Male; *Patient Selection; Infant, Newborn; *Research Personnel; Randomized Controlled Trials as Topic/*methods; *International Cooperation; Diabetes Mellitus, Type 1/genetics/*prevention & control; Diet Therapy/*methods; Double-Blind Method; Europe; HLA Antigens/genetics; Multicenter Studies as Topic/*methods
2015	Buscemi, Joanna; Blumstein, Lara; Kong, Angela; Stolley, Melinda R.; Schiffer, Linda; Odoms-Young, Angela; Bittner, Cheryl; Fitzgibbon, Marian L.	Retaining traditionally hard to reach participants: Lessons learned from three childhood obesity studies.	childhood obesity studies.		Children / minors / paediatric / youth																														PMID: 24185171 PMCID: PMC4009167				Humans; Adult; Female; Young Adult; Adolescent; *Clinical Trials as Topic; *Patient Selection; Interviews as Topic; Health Knowledge, Attitudes, Practice/*ethnology; *Mothers; Medically Underserved Area; North Carolina; Patient Acceptance of Health Care/*ethnology
2013	Murphy, Eleanor J; Kassem, Layla; Chemerinski, Anat; Rush, A John; Laje, Gonzalo; McMahon, Francis J	Retention and attrition among African Americans in the STAR*D study: what causes research volunteers to stay or stray?	﻿in addition to comparing patterns of attrition between African Americans and Whites, we identify predictors of overall and early attrition among African Americans.		not retention / not a trial																								Published by Elsevier Inc.						PMID: 24161585 PMCID: PMC4163943				Motivation; Humans; Clinical trials; Recruitment; Retention; Methods; United States; Adolescent; Child; *Clinical Trials as Topic; *Patient Selection; Socioeconomic Factors; *Diabetes Mellitus, Type 2; Adolescents; Pediatric; Type 2 diabetes; Young adults; Youth
2018	Squance, S.; Shepherd, A.	Retention of subjects in a PrEP randomised control study in the advent of PrEP becoming available on the NHS																																	PMID: 23875989 PMCID: PMC5110435				Humans; Adult; Female; Middle Aged; Male; Risk Factors; Follow-Up Studies; *Poverty; *Mental Disorders; *Patient Dropouts/statistics & numerical data; Hospitals, General; Hospitals, Public; San Francisco; Smoking Cessation; Tobacco Use Disorder/psychology/*therapy
2006	Littlewood SJ; Millett DT; Doubleday B; Bearn DR; Worthington HV	Retention procedures for stabilising tooth position after treatment with orthodontic braces.	﻿orthodontic treatment		not retention / not a trial																														PMID: 23701200 PMCID: PMC3696933				Humans; Surveys and Questionnaires; Clinical Trials as Topic; United States; Cross-Sectional Studies; Adult; Female; Middle Aged; Male; Aged; Treatment Outcome; Continental Population Groups/statistics & numerical data; Darunavir; Gender Identity; Health Care Surveys; HIV Infections/*drug therapy/ethnology; HIV Protease Inhibitors/*therapeutic use; Logistic Models; Medication Adherence/statistics…
2014	Haley, Danielle F.; Lucas, Jonathan; Golin, Carol E.; Wang, Jing; Hughes, James P.; Emel, Lynda; El-Sadr, Wafaa; Frew, Paula M.; Justman, Jessica; Adimora, Adaora A.; Watson, Christopher Chauncey; Mannheimer, Sharon; Rompalo, Anne; Soto-Torres, Lydia; Tims-Cook, Zandraetta; Carter, Yvonne; Hodder, Sally L.	Retention strategies and factors associated with missed visits among low income women at increased risk of HIV acquisition in the US (HPTN 064)	﻿identifies factors associated with missed study visits and describes the multifaceted retention strategies used by study sites.																										Copyright © 2014 National Stroke Association. Published by Elsevier Inc. All rights reserved.						Place: United States PMID: 23643477				Humans; retention; recruitment; Patient Dropouts; exercise; clinical trial; Female; Middle Aged; Male; *Patient Selection; Aged; Time Factors; Aged, 80 and over; Treatment Outcome; Age Factors; Aging; *Stroke Rehabilitation; *Tai Ji; Advertising; Arizona; community-dwelling; Exercise Therapy/*methods; Health Knowledge, Attitudes, Practice; Marketing of Health Services; Patient Compliance; Stroke …
2010	Zook, Patricia M.; Jordan, Carolina; Adams, Bernadette; Visness, Cynthia M.; Walter, Michelle; Pollenz, Kathryn; Logan, Jennette; Tesson, Elizabeth; Smartt, Ernestine; Chen, Amy; D'Agostino, John; Gern, James E.	Retention strategies and predictors of attrition in an urban pediatric asthma study.	study need to read mor eto see is it a clincial trial , seems to be mothers although it’s a childhood asthma, need to reda full		Children / minors / paediatric / youth																														PMID: 23291931 PMCID: PMC3859767				HIV; Humans; Surveys and Questionnaires; Spain; Adult; Female; Middle Aged; Young Adult; Adolescent; *Clinical Trials as Topic; Longitudinal Studies; HIV Infections/*prevention & control; *Patient Acceptance of Health Care; *Sex Workers; AIDS Vaccines/*administration & dosage/*immunology; female sex workers; hard-to-reach women; Health Services Accessibility/*organization & administration; HIV va…
2017	Garcia, Raul I.; Tiwari, Tamanna; Ramos-Gomez, Francisco; Heaton, Brenda; Orozco, Mario; Rasmussen, Margaret; Braun, Patricia; Henshaw, Michelle; Borrelli, Belinda; Albino, Judith; Diamond, Courtney; Gebel, Christina; Batliner, Terrence S.; Barker, Judith C.; Gregorich, Steven; Gansky, Stuart A.	Retention strategies for health disparities preventive trials: findings from the Early Childhood Caries Collaborating Centers.	﻿Childhood Caries Collaborating Centers		Children / minors / paediatric / youth																														PMID: 23107387 PMCID: PMC3507820				Motivation; Humans; Adult; Female; *Patient Selection; Infant; Age Factors; Communication; Randomized Controlled Trials as Topic/*methods; *Program Evaluation; Educational Status; Feeding Behavior; House Calls; Infant Food; Mothers/education/*psychology; Obesity/prevention & control; Primary Prevention; Process Assessment, Health Care/*methods; Text Messaging
2011	Close, N.C.; Shaffer, D.; Mokaya, J.; Obiero, E.; Yegon, P.; Miruka, A.; Sawe, F.; Sinei, S.; Scott, P.; Robb, M.	Retention strategies, methodology and considerations: An example from a 3.5 year prospective, closed, combined community/workplace clinical epidemiological study in kenya	﻿There are a number of different ways to analyze retention which yields different information and most importantly there is interplay among cultural, demographic, health status, personal and family factors that affect retention.																										Copyright © 2013 Elsevier Inc. All rights reserved.						PMID: 22999994 PMCID: PMC3540171				Humans; Research Design; Randomized Controlled Trials as Topic; Child; *Patient Selection; Antiviral Agents/*therapeutic use; Hepatitis C, Chronic/*drug therapy; Interferon-alpha/*therapeutic use; Polyethylene Glycols/*therapeutic use; Radio; Recombinant Proteins/therapeutic use
2013	Bambs, Claudia E.; Kip, Kevin E.; Mulukutla, Suresh R.; Aiyer, Aryan N.; Johnson, Cheryl; McDowell, Lee Ann; Matthews, Karen; Reis, Steven E.	Sociodemographic, clinical, and psychological factors associated with attrition in a prospective study of cardiovascular prevention: the Heart Strategies Concentrating on Risk Evaluation study	﻿identify factors associated with attrition in a longitudinal study of cardiovascular prevention. Methods: Demographic, clinical, and psychosocial variables potentially associated with attrition were investigated in 1841 subjects enrolled in the southwestern Pennsylvania Heart Strategies Concentrating on Risk Evaluation study.		not retention / not a trial																								Copyright © 2012 Elsevier Inc. All rights reserved.						PMID: 22732312 PMCID: PMC3430447				Humans; Patient Dropouts; Adult; Female; Pregnancy; *Patient Selection; Time Factors; Language; Trust; Randomized Controlled Trials as Topic/*methods; Educational Status; Breast Feeding/psychology/*statistics & numerical data; Ethnic Groups/psychology/*statistics & numerical data; Health Personnel/*organization & administration; New York City; Personnel Staffing and Scheduling/organization & admi…
2011	Probstfield, Jeffrey L.; Frye, Robert L.	Strategies for recruitment and retention of participants in clinical trials	looks like an opinion piece with some citing																																PMID: 22044855 PMCID: PMC3207266				Humans; Prospective Studies; Adult; Female; Middle Aged; Male; Aged; Longitudinal Studies; Cohort Studies; Follow-Up Studies; Incidence; HIV Infections/*drug therapy
2005	Coday, Mace; Boutin-Foster, Carla; Sher, Tamara Goldman; Tennant, Jennifer; Greaney, Mary L.; Saunders, Sandra D.; Somes, Grant W.	Strategies for Retaining Study Participants in Behavioral Intervention Trials: Retention Experiences of the NIH Behavior Change Consortium.	﻿behavioral intervention trials - focus groups - This qualitative investigation describes the retention strategies promoted by the recruitment and retention committee of the Behavior Change Consortium, a group of 15 university-based sites funded by the National Institutes of Health to implement studies targeted toward disease prevention through behavior change.																																PMID: 21663416 PMCID: PMC3130514				Humans; Adult; Female; Middle Aged; Young Adult; *Patient Selection; Research Subjects/*psychology; Anti-HIV Agents/therapeutic use; Attitude to Health/ethnology; Clinical Trials as Topic/methods/*psychology; Ethnic Groups/*statistics & numerical data; HIV Infections/drug therapy/*psychology; Patient Acceptance of Health Care/ethnology/*psychology; Vulnerable Populations/statistics & numerical da…
2019	Wong, Roger; Amano, Takashi; Lin, Shih-Yin; Zhou, Yuanjin; Morrow-Howell, Nancy	Strategies for the Recruitment and Retention of Racial/Ethnic Minorities in Alzheimer Disease and Dementia Clinical Research.	﻿synthesize the current evidence on strategies to recruit and retain racial/ethnic minorities in Alzheimer disease and dementia clinical research. METHODS:		Systematic review / lit review																														PMID: 24791157 PMCID: PMC4004586				recruitment; African Americans; barriers; rural
2014	McCullagh, Marjorie C.; Sanon, Marie-Anne; Cohen, Michael A.	Strategies to enhance participant recruitment and retention in research involving a community-based population.	﻿the authors discuss a variety of methods that were successful in exceeding target recruitment and retention goals in a randomized clinical trial of hearing protector use among farm operators.		pending results																														PMID: 20936087 PMCID: PMC2950650
2014	Taylor-Piliae, Ruth E.; Boros, Daniella; Coull, Bruce M.	Strategies to improve recruitment and retention of older stroke survivors to a randomized clinical exercise trial.	﻿objective is to examine recruitment and retention strategies used among a group of older community-dwelling stroke survivors for an exercise RCT.																																PMID: 20886374 PMCID: PMC3041858				Humans; Female; *Patient Selection; Residence Characteristics; African Americans/*psychology/statistics & numerical data; Psychotherapy/methods; *Culture; *Randomized Controlled Trials as Topic/psychology; *Survivors/psychology; Breast Neoplasms/ethnology/psychology/rehabilitation/*therapy; Carcinoma/ethnology/psychology/rehabilitation/*therapy; Communication Barriers; Counseling/methods; Fear/ph…
2005	Maxwell, Annette E.; Bastani, Roshan; Vida, Perlaminda; Warda, Umme S.	STRATEGIES TO RECRUIT AND RETAIN OLDER FILIPINO-AMERICAN IMMIGRANTS FOR A CANCER SCREENING STUDY.	﻿looks like a workshop?? describes our experiences in recruiting 530 female Filipino-American immigrants at community based organization and churches for a randomized trial that assessed the effect of a small group educational session on breast and cervical cancer screening.																																PMID: 20571137 PMCID: PMC3374495				Humans; Patient Selection; Prospective Studies; Adult; Young Adult; Adolescent; Child; Patient Dropouts/*statistics & numerical data; Child, Preschool; Infant; Age Factors; Minority Groups/*statistics & numerical data; Socioeconomic Factors; Multicenter Studies as Topic/*methods; Telephone; *Asthma; Data Collection/methods; Hypersensitivity; Information Systems/organization & administration; Remi…
2019	Young, Bonnie N.; Peel, Jennifer L.; Benka-Coker, Megan L.; Rajkumar, Sarah; Walker, Ethan S.; Brook, Robert D.; Nelson, Tracy L.; Volckens, John; L'Orange, Christian; Good, Nicholas; Quinn, Casey; Keller, Joshua P.; Weller, Zachary D.; Africano, Sebastian; Osorto Pinel, Anibal B.; Clark, Maggie L.	Study protocol for a stepped-wedge randomized cookstove intervention in rural Honduras: household air pollution and cardiometabolic health.	﻿conducted an individual-level, stepped-wedge randomized controlled trial with the Justa cookstove intervention in rural Honduras.		not retention / not a trial																														PMID: 20530663 PMCID: PMC3711225				Humans; Adult; Female; Middle Aged; Male; Aged; Treatment Outcome; Pilot Projects; *Health Promotion; *Self Efficacy; Counseling; Diabetes Mellitus, Type 2/blood/psychology/*rehabilitation; Feasibility Studies; Glycated Hemoglobin A/analysis; Heart Rate; Nutritional Status; Physical Fitness
2010	Shields, Anne-Marie; Park, Mihyun; Ward, Sandra E.; Song, Mi-Kyung	Subject Recruitment and Retention against Quadruple Challenges in an Intervention Trial of End-of-Life Communication.	﻿We analyzed data on recruitment and retention efforts used in a clinical trial of an end-of-life communication intervention that involved African American dialysis patients and their chosen surrogate decision makers.		Data collection under 6 months																														PMID: 20187349 PMCID: PMC2831228				Humans; Adult; Female; Middle Aged; Young Adult; Adolescent; Male; *Patient Selection; Aged; Aged, 80 and over; Biomedical Research/*methods; Caregivers; *Registries; Brain Neoplasms/nursing/psychology/therapy; Clinical Nursing Research/*methods; Nervous System Diseases/*nursing/*psychology/therapy; Outpatients/psychology; Subarachnoid Hemorrhage/nursing/psychology/therapy
1997	Good, M.; Schuler, L.	Subject retention in a controlled clinical trial.	Retention strategies include supporting and educating research nurses, providing empathy and respect, including patients in decisions, negotiating with visitors, alleviating symptoms, and supporting a plan of care consistent with both the research protocol and the patient’s recovery.																																PMID: 19116416 PMCID: PMC3143571				Motivation; Humans; Adult; Female; Adolescent; Male; *Patient Selection; Interviews as Topic; Social Environment; *Universities; Community Health Workers/*organization & administration; Health Promotion/*organization & administration; Smoking Cessation/*methods
2020	Bisla, Jatinder; Ambler, Gareth; Frank, Bernhard; Gulati, Sumit; Hocken, Poppy; James, Mairi; Kelly, Joanna; Keshet-Price, Jocelyn; McCabe, Candy; McGylnn, Deborah; Padfield, Nick; Pang, David; Pout, Gill; Sanders, Mark; Serpell, Mick; Shenker, Nicholas; Shoukrey, Karim; Wesley, Samuel; Weston, Margaret; White-Alao, Beverly; Wyatt, Lynne; Murphy, Caroline; Goebel, Andreas	Successful and unsuccessful recruitment and retainment strategies in a UK multicentre drug trial for a rare chronic pain condition which performed above target.	﻿Drawing from our experience in conducting, to date, the largest academic trial in a rare chronic pain condition, complex regional pain syndrome, we have identified recruitment and retention strategies for successful trial conduct.																																Place: United States PMID: 18838057				Humans; Clinical Trials as Topic; Female; Randomized Controlled Trials as Topic; Male; Patient Compliance/*statistics & numerical data; Behavior Therapy/*methods; *Antiretroviral Therapy, Highly Active; Anti-HIV Agents/*therapeutic use; Health Planning Guidelines; HIV Infections/*drug therapy/virology; HIV-1/drug effects; Research Design/*standards
2004	Parra-Medina, Deborah; D'antonio, Angela; Smith, Sharon M.; Levin, Sarah; Kirkner, Gregory; Mayer-Davis, Elizabeth	Successful recruitment and retention strategies for a randomized weight management trial for people with diabetes living in rural, medically underserved counties of South Carolina: the POWER study.	weight management																																Place: United States PMID: 18824135				Humans; Female; Middle Aged; Rural Population; Male; *Minority Groups; *Patient Selection; Time Factors; Socioeconomic Factors; Randomized Controlled Trials as Topic/*methods; *Diabetes Mellitus, Type 2; Transportation; Sex Factors; *Cooperative Behavior; Blood Glucose Self-Monitoring; Blood Pressure; Body Weight; Community Health Centers/*organization & administration; Health Personnel/organizat…
2016	Goff, Sarah L.; Youssef, Yara; Pekow, Penelope S.; White, Katharine O.; Guhn-Knight, Haley; Lagu, Tara; Mazor, Kathleen M.; Lindenauer, Peter K.	Successful Strategies for Practice-Based Recruitment of Racial and Ethnic Minority Pregnant Women in a Randomized Controlled Trial: the IDEAS for a Healthy Baby Study.																																	Place: United States PMID: 18072368				Motivation; Focus Groups; Humans; Adult; Female; Middle Aged; Pilot Projects; Feasibility Studies; *Peer Group; Activities of Daily Living/*psychology; African Americans/*ethnology/psychology; Chronic Disease/ethnology/psychology/*therapy; Motor Activity; Self Care/*methods/psychology; Self Efficacy; Women's Health/ethnology
2014	Otado, J.A.; Kwagyan, J.; Ukaegbu, A.; Edwards, D.; Rockcliffe, F.	Successful strategies for recruitment of African Americans into clinical studies	r﻿eviewed 50 studies conducted at a historically black institution to determine the type, duration and enrollments. A survey was sent to study coordinators to obtain data on recruitment and retention strategies, challenges and dropout rates. We also interviewed 25 study coordinators on challenges and recruitment strategies.		Poster / conference abstract																														PMID: 17822526 PMCID: PMC2020481				Humans; Surveys and Questionnaires; Adult; Female; Pregnancy; Adolescent; *Patient Selection; Socioeconomic Factors; Health Promotion/*methods; *Smoking Prevention; African Americans/psychology; Depression/ethnology/*prevention & control; District of Columbia/epidemiology; Hispanic Americans/psychology; Minority Groups/*psychology; Poverty/*ethnology; Pregnant Women/ethnology/*psychology; Prenata…
2014	Rick, Jo; Graffy, Jonathan; Knapp, Peter; Small, Nicola; Collier, David J; Eldridge, Sandra; Kennedy, Anne; Salisbury, Chris; Treweek, Shaun; Torgerson, David; Wallace, Paul; Madurasinghe, Vichithranie; Hughes-Morley, Adwoa; Bower, Peter	Systematic techniques for assisting recruitment to trials (START): study protocol for embedded, randomized controlled trials.	looks like recruitment - (1) methodology - to develop guidelines for the design, analysis and reporting of embedded recruitment studies; (2) interventions - to develop effective and useful recruitment interventions; and (3) implementation - to recruit host trials and test interventions through embedded studies.																																Place: England PMID: 17511752				Humans; Reproducibility of Results; Randomized Controlled Trials as Topic/*methods; Pilot Projects; Research Design/*standards; Ethics, Research; Outcome Assessment, Health Care/*standards; Patient Selection/*ethics; Substance-Related Disorders/*prevention & control
2013	Barra, Maryanne	The effect of medical mathematics retention strategies in decreasing attrition rate among African American licensed practical nursing students in a community college.	retention in college courses		not retention / not a trial																														PMID: 17327244 PMCID: PMC2853960				Humans; Peru; Adult; Female; Adolescent; Male; *Clinical Trials as Topic; *Patient Selection; HIV Infections/*prevention & control; Sample Size; Age Factors; *Research Subjects; *Residence Characteristics; Anthropology, Cultural; Sexually Transmitted Diseases/*prevention & control
2020	Arn, Marie-Laure; Dritsas, Konstantinos; Pandis, Nikolaos; Kloukos, Dimitrios	The effects of fixed orthodontic retainers on periodontal health: A systematic review.	dental		not retention / not a trial																														Place: England PMID: 16926314				Humans; Treatment Outcome; Recurrence; *Orthodontic Retainers/classification; *Orthodontics, Corrective; Orthodontic Appliance Design
2019	Coffin, T.; Muttucomaroe, L.; Warner, L.; Mooney, M.; Beckingham, M.; Lefebvre, D.; Subbarao, P.; Sears, M.; Azad, M.; Turvey, S.	The effects of participant engagement and knowledge translation in a pediatric longitudinal research study: Insights from the Vancouver site of the CHILD study	pediatric		Children / minors / paediatric / youth																														Place: United States PMID: 16465091				Humans; United States; Female; Male; *Education, Nursing; *Internship, Nonmedical; *Personnel Selection; Personnel Administration, Hospital; Personnel Turnover/statistics & numerical data; Program Evaluation
2012	Reichow, J.; Higgins, D.; Parker, S.; Childs, J.; Disis, M.L.; Salazar, L.G.	The efficacy of recruitment and retention strategies for research subjects in an early phase investigator-initiated breast cancer trial	poster - ﻿Study uses knowledge translation (KT) strategies as a tool in participant engagement, which also enhances effective retention strategies		Poster / conference abstract																														Place: United States PMID: 16418582				Humans; Adult; Female; Male; *Clinical Trials as Topic; *Patient Selection; New York City; *Vulnerable Populations; Chronic Disease; Diarrhea/*diet therapy; HIV Infections/*complications
2003	Froelicher ES; Miller NH; Buzaitis A; Pfenninger P; Misuraco A; Jordan S; Ginter S; Robinson E; Sherwood J; Wadley V	The Enhancing Recovery in Coronary Heart Disease Trial (ENRICHD): strategies and techniques for enhancing retention of patients with acute myocardial infarction and depression or social isolation.	﻿The Enhanced Recovery in Coronary Heart Disease (ENRICHD) trial was a multicenter, randomized clinical trial designed to evaluate the effects of a psychosocial intervention on cardiovascular morbidity and mortality.																																Place: United States PMID: 16338606				Humans; Adult; Female; Adolescent; *Minority Groups; *Patient Selection; Biomedical Research/*standards; Georgia/epidemiology; Randomized Controlled Trials as Topic/*standards; Research Design/standards; Sexual Behavior; Sexually Transmitted Diseases/epidemiology/*prevention & control; Urban Population
2005	Suligoi, Barbara; Wagner, Theresa M.; Ciccozzi, Massimo; Rezza, Giovanni	The epidemiological contribution to the preparation of field trials for HIV and STI vaccines: objectives and methods of feasibility studies.	﻿Feasibility studies		not retention / not a trial																														Place: United States PMID: 16088366				Humans; Surveys and Questionnaires; Clinical Trials as Topic; Prospective Studies; Adult; Female; Male; Interviews as Topic; Logistic Models; AIDS Serodiagnosis; AIDS Vaccines/*administration & dosage; HIV Infections/diagnosis/*prevention & control; Patient Participation/*psychology; Substance Abuse, Intravenous/*complications
2020	Zawawi, Amal N.; Al-Rashed, Abeer M.	The experiences of foreign doctors in Saudi Arabia: A qualitative study of the challenges and retention motives.	not clinial trial - ﻿to explore the professional and personal challenges that were experienced by foreign medical doctors while working in one of the major governmental tertiary-care hospitals in Riyadh city. The study also seeks to explore the factors that could influence or motivate their retention.		not retention / not a trial																														Place: United States PMID: 15853286				Humans; *Patient Selection; *African Americans; *Community Participation; *Planning Techniques; *Reward; Biomedical Research/*organization & administration; Diabetes Mellitus/ethnology/genetics; Models, Organizational; South Carolina
2016	Bishop, F.; Driscoll, K.; Hunter, C.; Kichler, J.; Maahs, D.; Seid, M.; Standiford, D.; Thomas, J.; Mayer-Davis, E.	The flexible lifestyle 3mpowering change (FL3X) clinical trial: Recruitment and retention strategies	﻿adolescents ﻿adaptive behavioral intervention		Children / minors / paediatric / youth																														Place: Netherlands PMID: 15670878				Humans; Sexually Transmitted Diseases/epidemiology/*prevention & control; *AIDS Vaccines; *Feasibility Studies; *Viral Vaccines/immunology/therapeutic use; HIV Infections/epidemiology/prevention & control
2006	Cantrell, Mary Ann; Browne, Anne Marie	The impact of a nurse externship program on the transition process from graduate to registered nurse: Part III. recruitment and retention effects.	nota trial - ﻿articles that report the findings of a study that investigated the effects of a summer externship program on the transition into a professional role among nurses who participated in a summer nurse externship program		not retention / not a trial																														Place: United States PMID: 14702587				Humans; Patient Selection; Health Promotion; Female; Middle Aged; Male; Treatment Outcome; Body Mass Index; Poverty; *African Americans; Transportation; South Carolina; *Medically Underserved Area; *Obesity; *Weight Loss; Diabetes Mellitus/*diet therapy/therapy; Exercise/*physiology; Life Style; Rural Health Services
2018	Lewis, M.; Salazar, D.; Farley, J.; Jelstrom, E.; Kropp, F.; Matheson, T.	The national drug abuse treatment clinical trials network (NDAT CTN) strategic planning group on retention: Lessons learned and best practices	﻿drug abuse To disseminate the strategic plan for retention in CTNclinical trials as assembled and distilled from the extensive knowledge of the NDAT CTN Nodes and ClinicalCoordinating Center.		Vulnerable																														Place: United States PMID: 14662277				Humans; Surveys and Questionnaires; Bias; *Patient Dropouts; Follow-Up Studies; Randomized Controlled Trials as Topic/*methods; Multicenter Studies as Topic/*methods; *Orthopedics; Random Allocation; Research Subjects; Wounds and Injuries/*surgery
2017	Myers, H.; Lawton, S.A.; Garvin, S.; Blackburn, S.	The role and impact of patient and public involvement and engagement (PPIE) in clinical research: Perspectives from Keele CTU project management	﻿This abstract provides examples of the role and impact of PPIE in the conduct of research and presents perspectives from the Project Management team on PPIE contribution to the delivery of research studies.		not retention / not a trial																														Place: United States PMID: 12971019				Motivation; Humans; Adult; Female; Middle Aged; Male; Aged; Patient Participation/*psychology; Clinical Trials as Topic/*psychology; Hospitals, Psychiatric; Hospitals, University; Mental Disorders/*psychology/therapy; Patient Admission; Switzerland
2012	Hughes, S.; Harris, J.; Flack, N.; Cuffe, R.L.	The statistician's role in the prevention of missing data	﻿not sure this is specific aroud startegies used aside from bring in statisticainas to help anlayze - This paper presents a Human Immunodeficiency Virus (HIV) case study where statisticians led a project to reduce dropouts.																																Place: United States PMID: 12894001				Humans; Adult; Female; Male; *Patient Selection; Randomized Controlled Trials as Topic/*methods/statistics & numerical data; *Patient Dropouts; Patient Participation; Social Support
2015	Szymczynska, P.; Priebe, S.	The trialists' perspectives on the participant retention in mental health randomised controlled trials	The trialists' perspectives on the participant retention in mental health		Vulnerable																														Place: England PMID: 12170651				Focus Groups; Humans; Surveys and Questionnaires; Female; Male; Self Efficacy; Social Support; *Attitude of Health Personnel/*ethnology; Acculturation; Adaptation, Psychological; Career Mobility; Clinical Competence/standards; Emigration and Immigration; Foreign Professional Personnel/education/*psychology/statistics & numerical data; London; Nurse's Role; Nursing Methodology Research; Nursing St…
2015	Myers, Ursula S.; Browne, Kendall C.; Norman, Sonya B.	Treatment Engagement: Female Survivors of Intimate Partner Violence in Treatment for PTSD and Alcohol Use Disorder.	﻿This study examined differences in demographics and pre-treatment PTSD symptoms and alcohol use between participants who engaged in treatment (attended ≥ 6 sessions, n = 18) and those who dropped out (n = 22).		Vulnerable																														Place: England PMID: 11529950				Humans; Sample Size; *Research Design; Data Collection/*methods; Nursing Research/*methods; Reward
2015	Abt, M.; Brumm, J.; Kallend, D.; Kaufman, D.; Mundl, H.; Schwarz, G.G.; Wright, R.S.	Treatment withdrawals and their implications on the success of cardiovascular outcome studies	﻿We examined rates and predictors of withdrawal from treatment in dal-OUTCOMES (clinicaltrials.gov NCT00658515), a trial that compared an HDL cholesterol-raising agent (dalcetrapib) with placebo in 15,871 patients with acute coronary syndrome who were followed for a median of 31 months.		not retention / not a trial																														Place: United States PMID: 11059704				Humans; Prospective Studies; Infant; Infant, Newborn; Follow-Up Studies; Demography; *Neonatal Screening; Hearing Disorders/*diagnosis/*epidemiology; Recruitment Detection, Audiologic
2011	Taban, Hakan; Muratoğlu, Osman Görkem; Güç, Bulut; Hajyoussef, Abdurahim; Karaalp, Atila	Türkiye'de Hastalarin Klinik İlaç Araştirmalari Hakkindaki Görüşleri.	To investigate attitudes concerning clinical trials amongst potential Turkish research participants.		not retention / not a trial																														Place: United States PMID: 10969353				Humans; Surveys and Questionnaires; Clinical Trials as Topic; Research Design; United States; Cross-Sectional Studies; Adult; Adolescent; Altruism; African Americans/*psychology; North Carolina; *Acquired Immunodeficiency Syndrome; Attitude to Health/*ethnology; Health Surveys; Public Relations; Religion
2020	Bradshaw, Lucy E.; Montgomery, Alan A.; Williams, Hywel C.; Chalmers, Joanne R.; Haines, Rachel H.	Two-by-two factorial randomised study within a trial (SWAT) to evaluate strategies for follow-up in a randomised prevention trial.	not peer reviwed yet - ﻿assessed the effectiveness of two strategies for retention in a randomised prevention trial using a two-by-two factorial randomised study within a trial (SWAT).		Not peer reviewed																														Place: England PMID: 9292370				Humans; Adult; Female; Middle Aged; Male; *Patient Selection; Aged; *Patient Acceptance of Health Care; Attitude of Health Personnel; Research Personnel/psychology; *Patient Dropouts; Patient Participation; *Clinical Nursing Research; *Controlled Clinical Trials as Topic; Nurse-Patient Relations
2010	Newberry, A.; Sherwood, P.; Hricik, A.; Bradley, S.; Kuo, J.; Crago, E.; Hoffman, L.A.; Given, B.A.	Understanding recruitment and retention in neurological research.	﻿The purpose of this investigation was to identify obstacles to recruitment and retention in three ongoing research studies.		not retention / not a trial																														Place: United States PMID: 9243544				Humans; Patient Selection; Patient Dropouts; Social Support; *Patient Compliance; Clinical Trials as Topic/methods/psychology; Psychotherapy; Substance-Related Disorders/psychology/*therapy
2018	Athene Lane, J.; Daykin, A.; Clement, C.; Gamble, C.; Kearney, A.; Blazeby, J.	Understanding strategies and practices that influence retention in clinical trials through an interview study of trial staff in five multi-centre trials	﻿A survey ofUK clinical trials units identified a range of strategiesto enhance retention such as participant newslettersand building good relationships with participants.																																Place: United States PMID: 8916615				Motivation; Humans; Adult; Female; Male; Longitudinal Studies; *Patient Acceptance of Health Care; Feasibility Studies; Case Management; Ethics, Medical; Homeless Persons/*psychology; Mental Disorders/psychology/*therapy; Outcome Assessment, Health Care; Patient Care Team; Randomized Controlled Trials as Topic/*psychology
2015	Robinson, Karen A.; Dinglas, Victor D.; Sukrithan, Vineeth; Yalamanchilli, Ramakrishna; Mendez-Tellez, Pedro A.; Dennison-Himmelfarb, Cheryl; Needham, Dale M.	Updated systematic review identifies substantial number of retention strategies: using more strategies retains more study participants.			Systematic review / lit review																										MEDLINE	29458415	EBSCOhost		Place: England Publisher: BioMed Central				Humans; Clinical trials*; Drop-outs*; Non-randomised evaluations*; Patient Selection*; Retention strategies*; Selection Bias*; Systematic Reviews as Topic*
2015	Trent, M.E.; Chung, S.-E.; Gaydos, C.; Anders, J.; Rothman, R.; Butz, A.	Urban minority youth participation in clinical research: Testing the design of the TECH-N trial	﻿Young women aged 13-25 - ﻿objective of this study is to describe the preliminary effectiveness of recruitment and retention strategies being employed in a novel clinical trial designed to test a technology-enhanced community-health nursing (TECH-N)		Children / minors / paediatric / youth																										CINAHL Plus with Full Text		EBSCOhost		Publisher: BioMed Central				Patient Dropouts; Cochrane Library; Embase; Medline; Prospective Studies; Adult; Female; Young Adult; Child; Male; Aged; Child, Preschool; Adolescence; CINAHL Database; Clinical Trials; Human; Middle Age; Psycinfo; Research Subject Retention; Systematic Review
2014	Brueton, V. C.; Stevenson, F.; Vale, C. L.; Stenning, S. P.; Tierney, J. F.; Harding, S.; Nazareth, I.; Meredith, S.; Rait, G.	Use of strategies to improve retention in primary care randomised trials: a qualitative study with in-depth interviews.	﻿To explore the strategies used to improve retention in primary care randomised trials. Qualitative in-depth interviews and thematic analysis.																												APA PsycInfo	2010-18853-018	EBSCOhost		Publisher: Sage Publications				Motivation; Humans; Retention; Patient Selection; clinical trials; Health Promotion; retention strategy; smoking cessation; Adult; Female; Adolescent; Male; Interviews as Topic; Social Environment; Smoking Cessation; Clinical Trials; college smokers; college students; College Students; Community Health Workers; lay health advisor model; recruitment strategy; Tobacco Smoking; Universities
2012	Geldenhuys, H.; Waggie, Z.; Jacks, M.; Geldenhuys, M.; Traut, L.; Tameris, M.; Hatherill, M.; Hanekom, W.A.; Sutter, R.; Hussey, G.; Mahomed, H.	Vaccine trials in the developing world: Operational lessons learnt from a phase IV poliomyelitis vaccine trial in South Africa	it is a trial but doesnt have results so its a qualatative - ﻿describe operational lessons learnt from a phase IV poliomyelitis vaccine trial in a semi-rural region of South Africa. ﻿reviewed operational data collected over the duration of the trial with respect to staff recruitment and training, participant recruitment and retention, and cold chain maintenance.																												Academic Search Complete		EBSCOhost						CLINICAL trials; FLEXTIME; SLEEP; SLEEP disorders; SOCIAL stigma; SOMNOLOGY
2009	FREDA, M. C., CHAZOTTE, C., & YOUCHAH, J.	What do we know about how to enroll and retain pregnant drug users in prenatal care?	see does the literature describes specific strategies that have been shown to be successful in enrolling and retaining pregnant drug-abusing women in prenatal care and drug treatment.		Systematic review / lit review																										MEDLINE	18838057	EBSCOhost		Place: United States Publisher: Current Science				Humans; Clinical Trials as Topic; Female; Randomized Controlled Trials as Topic; Male; Patient Compliance/*statistics & numerical data; HIV Infections/*drug therapy; Behavior Therapy/*methods; Anti-HIV Agents/*therapeutic use; Health Planning Guidelines; HIV-1/drug effects; Research Design/*standards; Antiretroviral Therapy, Highly Active*; HIV Infections/virology
[truncated: 37 more columns]

## Sheet: full paper reviews 51
Paper	Authors / publicaton date	reasons paper excluded
“To have and to hold, from this day forward”: Understanding current practice regarding retention of trial participants	2017 Clement, C.; Daykin, A.; Gamble, C.; Kearney, A.; Blazeby, J.; Clarke, M.; Lane, A.; Heawood, A.	Poster / conference abstract
A collaborative approach to the recruitment and retention of minority patients with diabetes in rural community health centers	2009 - Davis, R.M.; Hitch, A.D.; Nichols, M.; Rizvi, A.; Salaam, M.; Mayer-Davis, E.J.
A review of strategies used to retain participants in clinical research during an infectious disease outbreak: The PREVAIL I Ebola vaccine trial experience.	2018 - Browne, Sarah; Carter, Tarweh; Eckes, Risa; Grandits, Greg; Johnson, Melvin; Moore, Irene; McNay, Laura
Best practice guidance for the use of strategies to improve retention in randomised trials: Results from two consensus development workshops	Brueton, V.C.; Stenning, S.; Stevenson, F.; Tierney, J.; Rait, G.
Community health worker perspectives on recruitment and retention of recent immigrant women in a randomized clinical trial	2016 - Choi, Eunsuk; Heo, Grace Jeongim; Song, Youngshin; Han, Hae-Ra
Culturally Competent Strategies for Recruitment and Retention of African American Populations into Clinical Trials.	2015 - Otado, Jane; Kwagyan, John; Edwards, Diana; Ukaegbu, Alice; Rockcliffe, Faun; Osafo, Nana
Effective recruitment and retention of older adults in physical activity research: PALS study...Perth Active Living Seniors Project (PALS)	2006 - Jancey J; Howat P; Lee A; Clarke A; Shilton T; Fisher J; Iredell H	Not dealing specifically with retention strategies in clinical trials / not a completed trial
Effective recruitment and retention strategies for older members of rural minorities.	2008 - Burns D; Soward ACM; Skelly AH; Leeman J; Carlson J
Effectiveness of recruiting and retention strategies for clinical studies of drugs, medical devices, and biologics	2010 - Pinnow, E.; Ritchey, M.E.; Tilley, A.; Marinac-Dabic, D.	Poster / conference abstract
Engaging African American breast cancer survivors in an intervention trial: culture, responsiveness and community.	2013- Germino, Barbara B.; Mishel, Merle H.; Alexander, G. Rumay; Jenerette, Coretta; Blyler, Diane; Baker, Carol; Vines, Anissa I.; Green, Melissa; Long, Debra G.
Evaluating and improving recruitment and retention in an mHealth clinical trial: an example of iterating methods during a trial.	2017 - Pfammatter, Angela Fidler; Mitsos, Alexa; Wang, Shirlene; Hood, Susan Hammett; Spring, Bonnie
Impact of financial reimbursement on retention rates in military clinical trial research: A natural experiment within a multi-site randomized effectiveness trial with active duty service members.	2019 -Novak, Laura A; Belsher, Bradley E; Freed, Michael C; McCutchan, Phoebe K; Liu, Xian; Evatt, Daniel P; Tanielian, Terri; Bray, Robert M; Engel, Charles C
Interactive group-based orientation sessions: A method to improve adherence and retention in pragmatic clinical trials.	2020 - Mayhew, Meghan; Leo, Michael C.; Vollmer, William M.; DeBar, Lynn L.; Kiernan, Michaela	Not dealing specifically with retention strategies in clinical trials / not a completed trial
Lessons learned for recruitment and retention of low-income African Americans	2020 - Taani, M.H.; Zabler, B.; Fendrich, M.; Schiffman, R.
Maximizing participant retention in a phase 2B HIV prevention trial in Kampala, Uganda: The MTN-003 (VOICE) Study.	2018 - Wynne, Joshua; Muwawu, Rosemary; Mubiru, Michael C.; Kamira, Betty; Kemigisha, Doreen; Nakyanzi, Teopista; Kabwigu, Samuel; Nakabiito, Clemensia; Kiweewa Matovu, Flavia
Multi-modal retention in a phase III clinical trial in early Parkinson disease (STEADY-PD III)	2018 - Greco, B.; Holloway, R.; Hodgeman, K.; Henderson, S.; Tarolli, C.; Biglan, K.; Simuni, T.	Poster / conference abstract
Novel strategies implemented to ensure high participant retention rates in a community based HIV prevention effectiveness trial in South Africa and Zimbabwe	2009 - Gappoo, Sharika; Montgomery, Elizabeth T.; Gerdts, Caitlin; Naidoo, Sarita; Chidanyika, Agnes; Nkala, Busi; Ramjee, Gita
Participant retention in randomized, controlled trials: the value of relational engagement.	2007 Andersen E	Not an empirical research journal article
Participant retention practices in longitudinal clinical research studies with high retention rates.	2017 - Abshire, Martha; Dinglas, Victor D.; Cajita, Maan Isabella A.; Eakin, Michelle N.; Needham, Dale M.; Himmelfarb, Cheryl Dennison
Patient recruitment and retention strategies in randomised controlled trials.	1998 Wilson K; Rose K	Not an empirical research journal article
Patient-centered recruitment and retention for a randomized controlled study	2018 - Chhatre, S.; Jefferson, A.; Cook, R.; Meeker, C.R.; Kim, J.H.; Hartz, K.M.; Wong, Y.-N.; Caruso, A.; Newman, D.K.; Morales, K.H.; Jayadevappa, R.
Predictors of retention among African American and Hispanic older adult research participants in the Well Elderly 2 randomized controlled trial	2014 - Carlson, Mike; Jackson, Jeanne; Mandel, Deborah; Blanchard, Jeanine; Holguin, Jess; Lai, Mei-Ying; Marterella, Abbey; Vigen, Cheryl; Gleason, Sarah; Lam, Claudia; Azen, Stan; Clark, Florence	Under 80% retention
Recruiting and retaining low-income, multi-ethnic women into randomized controlled trials: Successful strategies and staffing -	2012 - Barnett, Josephine; Aguilar, Stephanie; Brittner, Mindy; Bonuck, Karen
Recruitment and retention of Latinos in a primary care-based physical activity and diet trial: The Resources for Health study.	2007 - Eakin EG; Bull SS; Riley K; Reeves MM; Gutierrez S; McLaughlin P
Recruitment, recruitment, recruitment' - the need for more focus on retention: a qualitative study of five trials.	2018 - Daykin, Anne; Clement, Clare; Gamble, Carrol; Kearney, Anna; Blazeby, Jane; Clarke, Mike; Lane, J. Athene; Shaw, Alison
Retention of subjects in a PrEP randomised control study in the advent of PrEP becoming available on the NHS	2018 - Squance, S.; Shepherd, A.	Poster / conference abstract
Retention strategies and factors associated with missed visits among low income women at increased risk of HIV acquisition in the US (HPTN 064)	2014 -Haley, Danielle F.; Lucas, Jonathan; Golin, Carol E.; Wang, Jing; Hughes, James P.; Emel, Lynda; El-Sadr, Wafaa; Frew, Paula M.; Justman, Jessica; Adimora, Adaora A.; Watson, Christopher Chauncey; Mannheimer, Sharon; Rompalo, Anne; Soto-Torres, Lydia; Tims-Cook, Zandraetta; Carter, Yvonne; Hodder, Sally L.
Retention strategies, methodology and considerations: An example from a 3.5 year prospective, closed, combined community/workplace clinical epidemiological study in Kenya	2011 - Close, N.C.; Shaffer, D.; Mokaya, J.; Obiero, E.; Yegon, P.; Miruka, A.; Sawe, F.; Sinei, S.; Scott, P.; Robb, M.	Poster / conference abstract
Strategies for Retaining Study Participants in Behavioral Intervention Trials: Retention Experiences of the NIH Behavior Change Consortium	2005 - Coday, Mace; Boutin-Foster, Carla; Sher, Tamara Goldman; Tennant, Jennifer; Greaney, Mary L.; Saunders, Sandra D.; Somes, Grant W.
Strategies to improve recruitment and retention of older stroke survivors to a randomized clinical exercise trial.	2014 - Taylor-Piliae, Ruth E.; Boros, Daniella; Coull, Bruce M.
STRATEGIES TO RECRUIT AND RETAIN OLDER FILIPINO-AMERICAN IMMIGRANTS FOR A CANCER SCREENING STUDY	2005 - Maxwell, Annette E.; Bastani, Roshan; Vida, Perlaminda; Warda, Umme S.
Subject retention in a controlled clinical trial.	1997 - Good, M.; Schuler, L.	Not an empirical research journal article
Successful and unsuccessful recruitment and retainment strategies in a UK multicentre drug trial for a rare chronic pain condition which performed above target.	2020- Bisla, Jatinder; Ambler, Gareth; Frank, Bernhard; Gulati, Sumit; Hocken, Poppy; James, Mairi; Kelly, Joanna; Keshet-Price, Jocelyn; McCabe, Candy; McGylnn, Deborah; Padfield, Nick; Pang, David; Pout, Gill; Sanders, Mark; Serpell, Mick; Shenker, Nicholas; Shoukrey, Karim; Wesley, Samuel; Weston, Margaret; White-Alao, Beverly; Wyatt, Lynne; Murphy, Car	Not an empirical research journal article
Successful recruitment and retention strategies for a randomized weight management trial for people with diabetes living in rural, medically underserved counties of South Carolina: the POWER study.	2004 - Parra-Medina, Deborah; D'antonio, Angela; Smith, Sharon M.; Levin, Sarah; Kirkner, Gregory; Mayer-Davis, Elizabeth
Successful Strategies for Practice-Based Recruitment of Racial and Ethnic Minority Pregnant Women in a Randomized Controlled Trial: the IDEAS for a Healthy Baby Study.	2016 - Goff, Sarah L.; Youssef, Yara; Pekow, Penelope S.; White, Katharine O.; Guhn-Knight, Haley; Lagu, Tara; Mazor, Kathleen M.; Lindenauer, Peter K.
Systematic techniques for assisting recruitment to trials (START): study protocol for embedded, randomized controlled trials.	2014 -Rick, Jo; Graffy, Jonathan; Knapp, Peter; Small, Nicola; Collier, David J; Eldridge, Sandra; Kennedy, Anne; Salisbury, Chris; Treweek, Shaun; Torgerson, David; Wallace, Paul; Madurasinghe, Vichithranie; Hughes-Morley, Adwoa; Bower, Peter	Not an empirical research journal article
The Enhancing Recovery in Coronary Heart Disease Trial (ENRICHD): strategies and techniques for enhancing retention of patients with acute myocardial infarction and depression or social isolation.	2003 - Froelicher ES; Miller NH; Buzaitis A; Pfenninger P; Misuraco A; Jordan S; Ginter S; Robinson E; Sherwood J; Wadley V	Dealing with depression
The statistician's role in the prevention of missing data	2012 - Hughes, S.; Harris, J.; Flack, N.; Cuffe, R.L.	Under 80% retention
Understanding strategies and practices that influence retention in clinical trials through an interview study of trial staff in five multi-centre trials	2018 - Athene Lane, J.; Daykin, A.; Clement, C.; Gamble, C.; Kearney, A.; Blazeby, J.	Poster / conference abstract
Use of strategies to improve retention in primary care randomised trials: a qualitative study with in-depth interviews.	2014 - Brueton, V. C.; Stevenson, F.; Vale, C. L.; Stenning, S. P.; Tierney, J. F.; Harding, S.; Nazareth, I.; Meredith, S.; Rait, G.
Vaccine trials in the developing world: Operational lessons learnt from a phase IV poliomyelitis vaccine trial in South Africa	2012 - Geldenhuys, H.; Waggie, Z.; Jacks, M.; Geldenhuys, M.; Traut, L.; Tameris, M.; Hatherill, M.; Hanekom, W.A.; Sutter, R.; Hussey, G.; Mahomed, H.	Not dealing specifically with retention strategies in clinical trials / not a completed trial
ADCS Prevention Instrument Project: Pilot Testing of a Book Club as a Psychosocial Intervention and Recruitment and Retention Strategy	2006 - hitehouse, Peter J.; Rajcan, Julia L.; Sami, Susie A.; Patterson, Marian B.; Smyth, Kathleen A.; Edland, Steven D.; George, Daniel R.	Not dealing specifically with retention strategies in clinical trials / not a completed trial
Clinical trial recruitment and retention of a vulnerable population: HIV patients with chronic diarrhea.	2005 - Anastasi, Joyce K.; Capili, Bernadette; Kim, Gee H.; Chung, Ann	Not dealing specifically with retention strategies in clinical trials / not a completed trial
Health benefits for health and social care clients attending an Integrated Health and Social Care day unit ( IHSCDU): a before-and-after pilot study with a comparator group.	2017 - Murphy, Fiona; Hugman, Laura; Bowen, Judith; Parsell, Fran; Gabe‐Walters, Marie; Newson, Louise; Jordan, Sue	Not dealing specifically with retention strategies in clinical trials / not a completed trial
Identifying research priorities for effective retention strategies in clinical trials.	2017 - Kearney, Anna; Daykin, Anne; Shaw, Alison R. G.; Lane, Athene J.; Blazeby, Jane M.; Clarke, Mike; Williamson, Paula; Gamble, Carrol
Integrating Patient Retention Strategies.	2013 - Buben, Christine E.	Not an empirical research journal article
Limiting loss to follow-up in a multicenter randomized trial in orthopedic surgery	2003 - Sprague, Sheila; Leece, Pamela; Bhandari, Mohit; Tornetta III, Paul; Schemitsch, Emil; Swiontkowski, Marc F.; on behalf of the S.P.R.I.N.T. Investigators	Not an empirical research journal article
Location, location, location	2011 - Anderson, D.L.	Poster / conference abstract
Recruitment and retention of older adults in Assisted Living Facilities to a clinical trial using technology for falls prevention: A qualitative case study of barriers and facilitators	2020 - Meekes, W.M.A.; Ford, C.; Stanmore, E.K.
Recruitment and retention strategies in a behaviorally-focused in-home intervention trial	2009 - Zombeck A, Ockert M, Harris S, Strahm M	Poster / conference abstract
Strategies for recruitment and retention of participants in clinical trials	2011 - Probstfield, Jeffrey L.; Frye, Robert L.	Not an empirical research journal article

## Sheet: included articles 26
Paper	Authors / publicaton date	data qualatative or quantataive	specifically mention - retention strategies / what it mentions	retention results	theraputic area type of trial coducted	country	study population - participant information- demographic	Duration
A collaborative approach to the recruitment and retention of minority patients with diabetes in rural community health centers	2009 - Davis, R.M.; Hitch, A.D.; Nichols, M.; Rizvi, A.; Salaam, M.; Mayer-Davis, E.J.	quantataive data	describe recruitment and retention strategies	﻿90.9% and 82.4%	﻿telemedicine-based diabetes self-management intervention,	USA	﻿minorities	6 and ﻿12-month clinical trial
A review of strategies used to retain participants in clinical research during an infectious disease outbreak: The PREVAIL I Ebola vaccine trial experience.	2018 - Browne, Sarah; Carter, Tarweh; Eckes, Risa; Grandits, Greg; Johnson, Melvin; Moore, Irene; McNay, Laura	quantataive data	describes a retrospective review of participant follow-up and retention strategies	retention rate 97.8%	﻿vaccine trial - ﻿Research on the Ebola Virus	﻿Liberia		﻿12 months of follow-up
Best practice guidance for the use of strategies to improve retention in randomised trials: Results from two consensus development workshops	Brueton, V.C.; Stenning, S.; Stevenson, F.; Tierney, J.; Rait, G.	qualatative study	﻿develop best practice guidance for the use of retention strategies	qualatative	workshop	UK	﻿Sixty-six statisticians, clinicians, RCT coordinators, research scientists, research assistants, and data managers associated with RCTs participated.
Community health worker perspectives on recruitment and retention of recent immigrant women in a randomized clinical trial	2016 - Choi, Eunsuk; Heo, Grace Jeongim; Song, Youngshin; Han, Hae-Ra	qualatative study	explores the recruitment and retention strategies used by community health workers	qualatative - workshops	church based randomized trial to promote mammogram and Pap tests	USA	Korean Americans	6 months
Culturally Competent Strategies for Recruitment and Retention of African American Populations into Clinical Trials.	2015 - Otado, Jane; Kwagyan, John; Edwards, Diana; Ukaegbu, Alice; Rockcliffe, Faun; Osafo, Nana	qualatative study and quantative data	To identify successful recruitment strategies, challenges and best practices for researchers to engage African American com- munities in clinical studies	24 of 50 studies completed median rate of 88%	﻿50 studies reviwed and Survey was sent to study coordinators to obtain data on recruitment and retention strategies, challenges and dropout rates. We also interviewed 25 study coordinators on challenges and strategies.	USA	African Americans
Effective recruitment and retention strategies for older members of rural minorities.	2008 - Burns D; Soward ACM; Skelly AH; Leeman J; Carlson J	Quantitative data	﻿to describe effective recruitment and retention strategies used in a community- based intervention study	91% retention rate - ﻿Retention rates for the 3 evaluation visits were 97% for time 1, 96% for time 2, 93% for time 3, and 91% for time 4.	﻿type 2 diabetes - ﻿a culturally sensitive, symptom-focused, disease management intervention in improving diabetes symptom knowledge, self-care practices, and	USA	﻿rural African American women - ﻿55 years of age and older	﻿for more than 1 year and
Engaging African American breast cancer survivors in an intervention trial: culture, responsiveness and community.	2013- Germino, Barbara B.; Mishel, Merle H.; Alexander, G. Rumay; Jenerette, Coretta; Blyler, Diane; Baker, Carol; Vines, Anissa I.; Green, Melissa; Long, Debra G.	Quantitative data	﻿﻿In a randomized clinical trial of an intervention, we successfully used culturally informed, population-specific recruitment and retention strategies to engage younger African- American breast cancer survivors.	﻿Retention rates were 87%	﻿intervention trial	USA	﻿Caucasian and African American breast cancer survivors	looks like 11 months need to clarify
Evaluating and improving recruitment and retention in an mHealth clinical trial: an example of iterating methods during a trial.	2017 - Pfammatter, Angela Fidler; Mitsos, Alexa; Wang, Shirlene; Hood, Susan Hammett; Spring, Bonnie	qualitative study	The objective of this paper is to present a case study in which a trial evaluated and changed strategies during a clinical trial to improve recruitment, adherence to study protocols, and retention in the mHealth trial.	looks like 80% retention year 2	﻿mHealth intervention to preserve and promote cardiovascular health (CVH) compared	USA	﻿college freshmen	looks like 2 years
Impact of financial reimbursement on retention rates in military clinical trial research: A natural experiment within a multi-site randomized effectiveness trial with active duty service members.	2019 -Novak, Laura A; Belsher, Bradley E; Freed, Michael C; McCutchan, Phoebe K; Liu, Xian; Evatt, Daniel P; Tanielian, Terri; Bray, Robert M; Engel, Charles C	Quantitative data	﻿Findings provide useful insight for re- searchers, funding agencies, and policy-makers in considering retention strategies to maximize the value and impact of military research. - ﻿Impact of financial reimbursement on retention rates in military - ﻿creating a natural experiment to study the effects of financial reimbursement on retention.		﻿collaborative care study	USA	﻿U.S. active duty Service members	﻿three-, six-, and 12-months
Lessons learned for recruitment and retention of low-income African Americans	2020 - Taani, M.H.; Zabler, B.; Fendrich, M.; Schiffman, R.	Quantitative data	﻿This paper reports recruitment and retention strategies that yielded high rates for both in a clinical trial pilot to improve hyper- tension self-management among low-income African Americans.	﻿1, 3, and 6-month post-baseline assessment visits were 91.5%, 88.1%, and 83.1%, respectively	﻿hypertension self-management	USA	﻿African American	﻿1, 3, and 6-month
Maximizing participant retention in a phase 2B HIV prevention trial in Kampala, Uganda: The MTN-003 (VOICE) Study.	2018 - Wynne, Joshua; Muwawu, Rosemary; Mubiru, Michael C.; Kamira, Betty; Kemigisha, Doreen; Nakyanzi, Teopista; Kabwigu, Samuel; Nakabiito, Clemensia; Kiweewa Matovu, Flavia	Quantitative data	This paper describes the challenges and specific strategies used to retain participants in a Phase 2B safety and effectiveness study of	﻿95% with a range of 89 to 98%	HIV prevention	Uganda		﻿3 year follow up period
Novel strategies implemented to ensure high participant retention rates in a community based HIV prevention effectiveness trial in South Africa and Zimbabwe	2009 - Gappoo, Sharika; Montgomery, Elizabeth T.; Gerdts, Caitlin; Naidoo, Sarita; Chidanyika, Agnes; Nkala, Busi; Ramjee, Gita	Quantitative data	This paper describes the attendance rates of the Methods for Improving Reproductive Health in Africa (MIRA) trial, reasons for missed visits, and strategies used to retain participants	94%, 93% and 89%	﻿HIV prevention trial	South Africa and Zimbabwe	﻿HIV negative, sexually active females w	﻿12 to 24 months
Participant retention practices in longitudinal clinical research studies with high retention rates.	2017 - Abshire, Martha; Dinglas, Victor D.; Cajita, Maan Isabella A.; Eakin, Michelle N.; Needham, Dale M.; Himmelfarb, Cheryl Dennison	Qualitative study / Quantitative data	﻿Through in-depth semi- structured interviews, participants provided retention strategies based on themes identified from previous literature reviews. Synthesis	lots of % - all over 80%				﻿1 year of follow-up
Patient-centered recruitment and retention for a randomized controlled study	2018 - Chhatre, S.; Jefferson, A.; Cook, R.; Meeker, C.R.; Kim, J.H.; Hartz, K.M.; Wong, Y.-N.; Caruso, A.; Newman, D.K.; Morales, K.H.; Jayadevappa, R.	Quantitative data	﻿Recruitment and retention strategies for patient-centered outcomes research are evolving and research on the subject is limited.	﻿74 and 83% across sites	prostate cancer	USA	﻿localized prostate cancer patients	﻿24 months.
Recruiting and retaining low-income, multi-ethnic women into randomized controlled trials: Successful strategies and staffing -	2012 - Barnett, Josephine; Aguilar, Stephanie; Brittner, Mindy; Bonuck, Karen	Quantitative data	Developing effective recruitment and retention strategies in populations with traditionally high attrition rates is critical to the success of Randomized Controlled Trials	94% completion - 6 month	﻿increase breastfeeding	USA	﻿women from low-income, minority populations - ﻿English and Spanish speaking women aged ≥18years	﻿1, 3 and 6month
Recruitment and retention of Latinos in a primary care-based physical activity and diet trial: The Resources for Health study.	2007 - Eakin EG; Bull SS; Riley K; Reeves MM; Gutierrez S; McLaughlin P	Quantitative data	This paper describes the recruitment and retention strategies used as part of a random- ized controlled trial (RCT) of a physical activity and dietary intervention	with 69 and 81%	﻿randomized controlled trial (RCT) of a physical activity and dietary intervention	USA	﻿low-income, predominantly Latino patients in a primary health care clinic	﻿6-month duration
Recruitment, recruitment, recruitment' - the need for more focus on retention: a qualitative study of five trials.	2018 - Daykin, Anne; Clement, Clare; Gamble, Carrol; Kearney, Anna; Blazeby, Jane; Clarke, Mike; Lane, J. Athene; Shaw, Alison	qualitative study	Semi-structured interviews with several trial team members from each trial and supplementary interviews with experienced trial managers explored strategies in collecting clinical outcome data and retaining participants. Interview	﻿semi-structured interviews	mixed	UK
Retention strategies and factors associated with missed visits among low income women at increased risk of HIV acquisition in the US (HPTN 064)	2014 -Haley, Danielle F.; Lucas, Jonathan; Golin, Carol E.; Wang, Jing; Hughes, James P.; Emel, Lynda; El-Sadr, Wafaa; Frew, Paula M.; Justman, Jessica; Adimora, Adaora A.; Watson, Christopher Chauncey; Mannheimer, Sharon; Rompalo, Anne; Soto-Torres, Lydia; Tims-Cook, Zandraetta; Carter, Yvonne; Hodder, Sally L.	Quantitative data	﻿informed by the Gelberg-Andersen Behavioral Model for Vulnerable Populations, identifies factors associated with missed study visits and describes the multifaceted retention strategies used by study sites. HP	Visit completion was 93% and 94%	﻿HIV prevention trials.	USA	﻿women aged 18–44	﻿6 and 12 months
Strategies for Retaining Study Participants in Behavioral Intervention Trials: Retention Experiences of the NIH Behavior Change Consortium	2005 - Coday, Mace; Boutin-Foster, Carla; Sher, Tamara Goldman; Tennant, Jennifer; Greaney, Mary L.; Saunders, Sandra D.; Somes, Grant W.	qualitative study and has quant	This qualitative investi- gation describes the retention strategies promoted by the recruitment and retention committee ofthe Behavior Change Con- sortium, a	﻿talk with conor - focus groups - but data is there regards sites also and its mixed high in some under the 80% in others	mixed		mixed	﻿Twelve of 14 sites providing completed or nearly complete retention rates of at least 12 months and up to 24 months.
Strategies to improve recruitment and retention of older stroke survivors to a randomized clinical exercise trial.	2014 - Taylor-Piliae, Ruth E.; Boros, Daniella; Coull, Bruce M.	Quantitative data	﻿objective is to examine recruitment and retention strategies used among a group of older community- dwelling stroke survivors	﻿Attrition was 10% / ﻿adherence to the intervention was 85%.	﻿exercise randomized clinical trials (RCTs) among stroke survivors have	USA	﻿community-dwelling men and women, aged 50 years or more, and were at least 3 months poststroke (range 5 3 months to 10 years).
STRATEGIES TO RECRUIT AND RETAIN OLDER FILIPINO-AMERICAN IMMIGRANTS FOR A CANCER SCREENING STUDY	2005 - Maxwell, Annette E.; Bastani, Roshan; Vida, Perlaminda; Warda, Umme S.		strategies in keywords	need to go back and look at this
Successful recruitment and retention strategies for a randomized weight management trial for people with diabetes living in rural, medically underserved counties of South Carolina: the POWER study.	2004 - Parra-Medina, Deborah; D'antonio, Angela; Smith, Sharon M.; Levin, Sarah; Kirkner, Gregory; Mayer-Davis, Elizabeth	Quantitative data		﻿Retention ﻿ rates (97.3 %)	﻿weight management programs and usual care	USA	﻿﻿adults ages 45 years and older with overweight adults with diabetes, living in rural, medically under- served communities,	﻿12-month
Successful Strategies for Practice-Based Recruitment of Racial and Ethnic Minority Pregnant Women in a Randomized Controlled Trial: the IDEAS for a Healthy Baby Study.	2016 - Goff, Sarah L.; Youssef, Yara; Pekow, Penelope S.; White, Katharine O.; Guhn-Knight, Haley; Lagu, Tara; Mazor, Kathleen M.; Lindenauer, Peter K.	Quantitative data	﻿We used strategies grounded in a health equity framework to address barriers to recruitment and retention in three domains: preparation, process, and patient-centeredness.	0.973	﻿The IDEAS (Information, Description, Education, Assistance, and Support) for a Healthy Baby study was a randomized controlled trial (RCT) of an intervention to reduce barriers to using publicly reported quality data	USA	﻿low-income, racial/ethnic minority women	finding hard to work out how long the study took place - talk about recruitment over 15 months - presuming its 15 months
Use of strategies to improve retention in primary care randomised trials: a qualitative study with in-depth interviews.	2014 - Brueton, V. C.; Stevenson, F.; Vale, C. L.; Stenning, S. P.; Tierney, J. F.; Harding, S.; Nazareth, I.; Meredith, S.; Rait, G.	qualitative study	Objective: To explore the strategies used to improve retention in primary care randomised trials.	﻿In-depth face-to-face interviews.	﻿primary care randomised trials	UK	various	NA
Identifying research priorities for effective retention strategies in clinical trials.	2017 - Kearney, Anna; Daykin, Anne; Shaw, Alison R. G.; Lane, Athene J.; Blazeby, Jane M.; Clarke, Mike; Williamson, Paula; Gamble, Carrol	qualitative study	﻿aim was to assess current retention practices within the UK and identify priorities for future research to evaluate the effectiveness of strategies to reduce attrition.			UK	survery - staff																									PMID: 22044855 PMCID: PMC3207266				Humans; Prospective Studies; Adult; Female; Middle Aged; Male; Aged; Longitudinal Studies; Cohort Studies; Follow-Up Studies; Incidence; HIV Infections/*drug therapy
Recruitment and retention of older adults in Assisted Living Facilities to a clinical trial using technology for falls prevention: A qualitative case study of barriers and facilitators	2020 - Meekes, W.M.A.; Ford, C.; Stanmore, E.K.	qualitative case study	Barriers and facilitators to recruit older adults to research that improves physical function by using technology are not well explored yet. This study aims to explore barriers and facilitators regarding recruitment and retention of older adults living in Assisted Living Facilities to a randomised controlled trial study that aimed to improve physical function by using technology.	improve physical function	qualitative case study	UK	older adults living in Assisted Living Facilities
