# Supplementary material for: Establishing Requirements for Technology to Support Clinical Trial Retention: Systematic Scoping Review and Analysis Using Self-determination Theory
Source: J Med Internet Res. 2023 Apr 13;25:e38159. doi: 10.2196/38159 (PMC10141281; doi:10.2196/38159)
Supplement: Multimedia Appendix 3 [file jmir_v25i1e38159_app3.xlsx]

## Sheet: Sheet10
Main Themes and retention strategies	Paper	sections included in	themes	themes 2
Appointment cards were issued to all participants for follow-up visits and visits were scheduled on the target date (calculated in 91-day intervals from the date of enrolment) or as close to the target date as possible. scheduling	Novel strategies implemented to ensure high participant retention rates in a community based HIV prevention effectiveness trial in South Africa and Zimbabwe		appointment cards issued	appointment reminder	x	Gappoo et al. 2009	https://europepmc.org/article/med/19481617
sending reminders to participants about their upcoming appointments via telephone or sending post cards;	Culturally Competent Strategies for Recruitment and Retention of African American Populations into Clinical Trials.		in twice check old excel file	appointment reminder	x	Otado et al. 2015	https://ascpt.onlinelibrary.wiley.com/doi/full/10.1111/cts.12285
﻿Visit reminders - At the point of enrolment, a visit calendar was generated for participants which showed the sequence of visits for the duration of the study. The community outreach workers would call the participants the day before these visits to remind them about their appointments.	Maximizing participant retention in a phase 2B HIV prevention trial in Kampala, Uganda: The MTN-003 (VOICE) Study.		reminder calendar	appointment reminder	x	Wynne et al. 2018	https://www.tandfonline.com/doi/abs/10.1080/15284336.2018.1513711
Prior to each visit, participants received a reminder letter, as well as a reminder phone call the night before their scheduled appointment. Comms reminders	A collaborative approach to the recruitment and retention of minority patients with diabetes in rural community health centers		reminder call / reminder letter	appointment reminder	x	Davis et al. 2009	https://www.sciencedirect.com/science/article/pii/S1551714408001201
sending reminders to participants about their upcoming appointments via telephone or sending post cards;	Culturally Competent Strategies for Recruitment and Retention of African American Populations into Clinical Trials.		reminder call / reminder postcard	appointment reminder	in twice	Otado et al. 2015	https://ascpt.onlinelibrary.wiley.com/doi/full/10.1111/cts.12285
Their primary role was to follow up with the participants in their community to ensure any medical issues such as vaccination reaction were reported, to remind them of their next clinic visit, and to survey for potential adverse social or community perceptions regarding the trial. Additionally, trackers were trained in infectious disease control procedures because they were working in an outbreak…	A review of strategies used to retain participants in clinical research during an infectious disease outbreak: The PREVAIL I Ebola vaccine trial experience.		reminders	appointment reminder	x	Browne et al. 2018	https://www.sciencedirect.com/science/article/pii/S2451865418300371
Call relatives, friends, emergency contact listed and ask them to discuss with participant benefits of continuing	Strategies for Retaining Study Participants in Behavioral Intervention Trials: Retention Experiences of the NIH Behavior Change Consortium	2	call particiapnt contacts	appointment reminder		Coday et al. 2005	https://academic.oup.com/abm/article/29/2/55/4631631?login=true
Make multiple calls on different days/times and weekends	Strategies for Retaining Study Participants in Behavioral Intervention Trials: Retention Experiences of the NIH Behavior Change Consortium	3	call participant	appointment reminder		Coday et al. 2005	https://academic.oup.com/abm/article/29/2/55/4631631?login=true
The study protocol called for at least 10 call attempts to be made per participant per contact at varying times of the day and days of the week, including evenings and weekends. Contact methods	Recruitment and retention of Latinos in a primary care-based physical activity and diet trial: The Resources for Health study.	2	call participant contacts	appointment reminder		Eakin et al. 2007	https://academic.oup.com/her/article/22/3/361/596674?login=true
Call relatives, friends, emergency listing, recovery centre contacts	Strategies for Retaining Study Participants in Behavioral Intervention Trials: Retention Experiences of the NIH Behavior Change Consortium		call participant contacts	appointment reminder		Coday et al. 2005	https://academic.oup.com/abm/article/29/2/55/4631631?login=true
Call physician, health clinic, or recovery center and ask other health care providers to encourage participant to continue	Strategies for Retaining Study Participants in Behavioral Intervention Trials: Retention Experiences of the NIH Behavior Change Consortium	2	call participant contacts	appointment reminder		Coday et al. 2005	https://academic.oup.com/abm/article/29/2/55/4631631?login=true
E-mail participant if unable to reach by phone	Strategies for Retaining Study Participants in Behavioral Intervention Trials: Retention Experiences of the NIH Behavior Change Consortium		email participant	appointment reminder		Coday et al. 2005	https://academic.oup.com/abm/article/29/2/55/4631631?login=true
Purchase a mail service that gives notice of non delivery plus forwarding information when available	Strategies for Retaining Study Participants in Behavioral Intervention Trials: Retention Experiences of the NIH Behavior Change Consortium		mail delivery notice	appointment reminder		Coday et al. 2005	https://academic.oup.com/abm/article/29/2/55/4631631?login=true
Missed visit follow ups	Novel strategies implemented to ensure high participant retention rates in a community based HIV prevention effectiveness trial in South Africa and Zimbabwe		missed visit follow up	appointment reminder	x	Gappoo et al. 2009	https://europepmc.org/article/med/19481617
Send out surveys, reminder letters prior to visit - depend son the survery questions	Strategies for Retaining Study Participants in Behavioral Intervention Trials: Retention Experiences of the NIH Behavior Change Consortium		post reminder letters / post surveys	appointment reminder	x	Coday et al. 2005	https://academic.oup.com/abm/article/29/2/55/4631631?login=true
Continued non-use resulted in a phone call the third week,	Evaluating and improving recruitment and retention in an mHealth clinical trial: an example of iterating methods during a trial.	2	reminder call	appointment reminder	x	Pfammatter et al. 2017	https://www.ncbi.nlm.nih.gov/pmc/articles/PMC5682361/
Continued non-use resulted in a phone call the third week,	Evaluating and improving recruitment and retention in an mHealth clinical trial: an example of iterating methods during a trial.	2	reminder call	appointment reminder	in twice	Pfammatter et al. 2017	https://www.ncbi.nlm.nih.gov/pmc/articles/PMC5682361/
Phone call	Evaluating and improving recruitment and retention in an mHealth clinical trial: an example of iterating methods during a trial.	2	reminder call	appointment reminder	x	Pfammatter et al. 2017	https://www.ncbi.nlm.nih.gov/pmc/articles/PMC5682361/
· Telephonic, in-person and posted reminders were made during the week preceding the scheduled visit. If a participant missed a visit, study staff were instructed to telephone or visit the participant on the same or subsequent day to reschedule the appointment.	Novel strategies implemented to ensure high participant retention rates in a community based HIV prevention effectiveness trial in South Africa and Zimbabwe	2	reminder call / reminder posted / reminder in person	appointment reminder	x	Gappoo et al. 2009	https://europepmc.org/article/med/19481617
an email the fourth week	Evaluating and improving recruitment and retention in an mHealth clinical trial: an example of iterating methods during a trial.	2	reminder email	appointment reminder	x	Pfammatter et al. 2017	https://www.ncbi.nlm.nih.gov/pmc/articles/PMC5682361/
an email the fourth week	Evaluating and improving recruitment and retention in an mHealth clinical trial: an example of iterating methods during a trial.	2	reminder email	appointment reminder	x	Pfammatter et al. 2017	https://www.ncbi.nlm.nih.gov/pmc/articles/PMC5682361/
Email	Evaluating and improving recruitment and retention in an mHealth clinical trial: an example of iterating methods during a trial.	2	reminder email	appointment reminder	x	Pfammatter et al. 2017	https://www.ncbi.nlm.nih.gov/pmc/articles/PMC5682361/
Facebook message	Evaluating and improving recruitment and retention in an mHealth clinical trial: an example of iterating methods during a trial.	2	reminder facebook message	appointment reminder	x	Pfammatter et al. 2017	https://www.ncbi.nlm.nih.gov/pmc/articles/PMC5682361/
RAs sent out personalized letters and e-mails to alert participants that they were unable to reach them to conduct the interviews. Study contact information was provided in this correspondence.	Recruiting and retaining low-income, multi-ethnic women into randomized controlled trials: Successful strategies and staffing -		reminder letter / reminder email	appointment reminder	x	Barnett et al. 2012	https://www.sciencedirect.com/science/article/pii/S1551714412001656
﻿Many studies sent reminder letters about the study and upcoming visits at regular intervals.	Participant retention practices in longitudinal clinical research studies with high retention rates.		reminder letters	appointment reminder	x	Abshire et al. 2017	https://bmcmedresmethodol.biomedcentral.com/articles/10.1186/s12874-017-0310-z
Reminder letters and postcards reminders	Retention strategies and factors associated with missed visits among low income women at increased risk of HIV acquisition in the US (HPTN 064)		reminder letters	appointment reminder	x	Haley et al. 2014	https://www.ncbi.nlm.nih.gov/pmc/articles/PMC3985524/
a postcard the fifth week	Evaluating and improving recruitment and retention in an mHealth clinical trial: an example of iterating methods during a trial.	2	reminder postcard	appointment reminder	x	Pfammatter et al. 2017	https://www.ncbi.nlm.nih.gov/pmc/articles/PMC5682361/
a postcard the fifth week	Evaluating and improving recruitment and retention in an mHealth clinical trial: an example of iterating methods during a trial.	2	reminder postcard	appointment reminder	x	Pfammatter et al. 2017	https://www.ncbi.nlm.nih.gov/pmc/articles/PMC5682361/
Postcard	Evaluating and improving recruitment and retention in an mHealth clinical trial: an example of iterating methods during a trial.	2	reminder postcard	appointment reminder	x	Pfammatter et al. 2017	https://www.ncbi.nlm.nih.gov/pmc/articles/PMC5682361/
After 1 week of no app use, participants were sent a text.	Evaluating and improving recruitment and retention in an mHealth clinical trial: an example of iterating methods during a trial.	2	reminder text	appointment reminder	x	Pfammatter et al. 2017	https://www.ncbi.nlm.nih.gov/pmc/articles/PMC5682361/
If app non-use continued, a second text was sent the following week.	Evaluating and improving recruitment and retention in an mHealth clinical trial: an example of iterating methods during a trial.	2	reminder text	appointment reminder	x	Pfammatter et al. 2017	https://www.ncbi.nlm.nih.gov/pmc/articles/PMC5682361/
After 1 week of no app use, participants were sent a text.	Evaluating and improving recruitment and retention in an mHealth clinical trial: an example of iterating methods during a trial.	2	reminder text	appointment reminder	x	Pfammatter et al. 2017	https://www.ncbi.nlm.nih.gov/pmc/articles/PMC5682361/
If app non-use continued, a second text was sent the following week.	Evaluating and improving recruitment and retention in an mHealth clinical trial: an example of iterating methods during a trial.	2	reminder text	appointment reminder	x	Pfammatter et al. 2017	https://www.ncbi.nlm.nih.gov/pmc/articles/PMC5682361/
Text	Evaluating and improving recruitment and retention in an mHealth clinical trial: an example of iterating methods during a trial.	2	reminder text	appointment reminder	x	Pfammatter et al. 2017	https://www.ncbi.nlm.nih.gov/pmc/articles/PMC5682361/
study reminders	Participant retention practices in longitudinal clinical research studies with high retention rates.		reminders	appointment reminder	x	Abshire et al. 2017	https://bmcmedresmethodol.biomedcentral.com/articles/10.1186/s12874-017-0310-z
RAs searched participants' medical records for upcoming clinic visits for the hard to reach participant or baby. RAs would meet mothers at their visits to either issue an in-person reminder of the upcoming interview, or to conduct the interview in person if the visit was within the interview window. Updated contact information was also obtained at this time.	Recruiting and retaining low-income, multi-ethnic women into randomized controlled trials: Successful strategies and staffing -		reminders	appointment reminder	x	Barnett et al. 2012	https://www.sciencedirect.com/science/article/pii/S1551714412001656
Visit reminders calls or letters	Novel strategies implemented to ensure high participant retention rates in a community based HIV prevention effectiveness trial in South Africa and Zimbabwe		reminders calls / reminders letters	appointment reminder	x	Gappoo et al. 2009	https://europepmc.org/article/med/19481617
Communication – • Remind nonresponsive participants ° Contact via preferred method of communication (telephone or email) ° Make telephone calls during optimal hours of between 4 pm and 6 pm ° Re-sending assessment packages	Patient-centered recruitment and retention for a randomized controlled study	2	reminders calls / reminders letters / reminders email	appointment reminder	x	Chhatre et al. 2018	https://trialsjournal.biomedcentral.com/articles/10.1186/s13063-018-2578-7
Call patients the day before to remind them of their scheduled visit	Strategies for Retaining Study Participants in Behavioral Intervention Trials: Retention Experiences of the NIH Behavior Change Consortium		telephone reminder	appointment reminder	x	Coday et al. 2005	https://academic.oup.com/abm/article/29/2/55/4631631?login=true
Extend window if they have not received minimum no. of calls	Strategies for Retaining Study Participants in Behavioral Intervention Trials: Retention Experiences of the NIH Behavior Change Consortium	2	contact window extension	appointment scheduling		Coday et al. 2005	https://academic.oup.com/abm/article/29/2/55/4631631?login=true
contact/scheduling	Participant retention practices in longitudinal clinical research studies with high retention rates.		scheduling	appointment scheduling	x	Abshire et al. 2017	https://bmcmedresmethodol.biomedcentral.com/articles/10.1186/s12874-017-0310-z
Reschedule visits multiple times	Strategies for Retaining Study Participants in Behavioral Intervention Trials: Retention Experiences of the NIH Behavior Change Consortium	2	scheduling	appointment scheduling	x	Coday et al. 2005	https://academic.oup.com/abm/article/29/2/55/4631631?login=true
· Monetary incentives were also used to enhance retention of subjects during the 12-month follow-up period. To encourage completion of standardized visits, research staff disclosed the incentive to subjects when scheduling visits by telephone. Subjects received a $25 pharmacy gift certificate and refrigerator magnet with study logo at 3 months, a $20 grocery store gift certificate plus a study t-…	Successful recruitment and retention strategies for a randomized weight management trial for people with diabetes living in rural, medically underserved counties of South Carolina: the POWER study.	2	scheduling call	appointment scheduling	x	Parra-Medina et al. 2004	https://www.sciencedirect.com/science/article/pii/S0002822303014457
Ongoing communications. - ﻿Communication between members of the research team and participants.- phone, texts, or emails three times and, if unsuccessful, then a letter was sent. For appointments / scheduling	Lessons learned for recruitment and retention of low-income African Americans		scheduling call / scheduling text / scheduling email	appointment scheduling	x	Taani et al. 2020	https://www.sciencedirect.com/science/article/pii/S245186542030017X
Use scheduling and calendar software, visit window reports, prompts	Strategies for Retaining Study Participants in Behavioral Intervention Trials: Retention Experiences of the NIH Behavior Change Consortium		scheduling software	appointment scheduling	x	Coday et al. 2005	https://academic.oup.com/abm/article/29/2/55/4631631?login=true	org competance
During visits with participants, the trackers interviewed them for medical symptoms or problems. This included whether the participant was hospitalized, had any social or personal issues, and what community perception was regarding the trial. After the visits with participants, the trackers reported this information to the site manager, the medical monitor, and the SMC team. The trackers obtained…	A review of strategies used to retain participants in clinical research during an infectious disease outbreak: The PREVAIL I Ebola vaccine trial experience.		data collection method	data collection method		Browne et al. 2018	https://www.sciencedirect.com/science/article/pii/S2451865418300371
· Coordinators/site directors visiting “difficult” participants	Novel strategies implemented to ensure high participant retention rates in a community based HIV prevention effectiveness trial in South Africa and Zimbabwe	2	in person visit	data collection methods		Gappoo et al. 2009	https://europepmc.org/article/med/19481617
The majority of studies (n = 11) used a team approach to retain study participants, employing several staff members to collect data and manage retention. Two of these studies employed a full-time staff member dedicated to implementing retention strategies and focused on optimizing participant follow up.	Participant retention practices in longitudinal clinical research studies with high retention rates.	2	optimizing particpant follow up	data collection methods		Abshire et al. 2017	https://bmcmedresmethodol.biomedcentral.com/articles/10.1186/s12874-017-0310-z
Give “break” from contact/calls	Strategies for Retaining Study Participants in Behavioral Intervention Trials: Retention Experiences of the NIH Behavior Change Consortium	2	particpant contact	data collection methods		Coday et al. 2005	https://academic.oup.com/abm/article/29/2/55/4631631?login=true
Don’t leave message at every call attempt	Strategies for Retaining Study Participants in Behavioral Intervention Trials: Retention Experiences of the NIH Behavior Change Consortium	2	particpant contact	data collection methods		Coday et al. 2005	https://academic.oup.com/abm/article/29/2/55/4631631?login=true
Telephone calls	Use of strategies to improve retention in primary care randomised trials: a qualitative study with in-depth interviews.		telephone calls	data collection methods		Brueton et al. 2014	https://bmjopen.bmj.com/content/4/1/e003835.short
Three months after the group session, we attempted to recontact all women for a short telephone interview.	STRATEGIES TO RECRUIT AND RETAIN OLDER FILIPINO-AMERICAN IMMIGRANTS FOR A CANCER SCREENING STUDY.		telephone interview	data collection methods		Maxwell et al. 2005	https://link.springer.com/content/pdf/10.1007/s10900-004-1956-0.pdf
A second telephone survey was attempted at 12 month after the group session, followed by a thank- you letter and $10 payment upon completion.	STRATEGIES TO RECRUIT AND RETAIN OLDER FILIPINO-AMERICAN IMMIGRANTS FOR A CANCER SCREENING STUDY.	2	telephone survey	data collection methods		Maxwell et al. 2005	https://link.springer.com/content/pdf/10.1007/s10900-004-1956-0.pdf
Communication ( this is broken up here and above ) between members of the research team and participants.Ongoing communications. - thank you / greeting card	Lessons learned for recruitment and retention of low-income African Americans	2	on going communication	on going communication		Taani et al. 2020	https://www.sciencedirect.com/science/article/pii/S245186542030017X
Communication ( this is broken up here and below ) between members of the research team and participants.Ongoing communications. - phone / text/ email / letter	Lessons learned for recruitment and retention of low-income African Americans		on going communication call / letter / text / email	on going communication		Taani et al. 2020	https://www.sciencedirect.com/science/article/pii/S245186542030017X
Make frequent follow-up contacts	Effective recruitment and retention strategies for older members of rural minorities.		participant contact	on going communication		Burns et al. 2008	https://journals.sagepub.com/doi/abs/10.1177/0145721708325764
At the baseline visit, participants would give their full family name. The trackers quickly realized that communities often only know residents by nicknames (e.g. “Playboy” or “Ma Tete”). As a result, the trackers suggested the trial team also gather at baseline any nicknames by which the participants were known in their communities. This allowed for quicker and more effective follow-up.	A review of strategies used to retain participants in clinical research during an infectious disease outbreak: The PREVAIL I Ebola vaccine trial experience.		patient info collection	participant contact info collection	x	Browne et al. 2018	https://www.sciencedirect.com/science/article/pii/S2451865418300371
During recruitment, participants were required to provide contact information for themselves as well as two other contact persons. Participants were asked for address, cell phone number, home phone number, work phone number, and email addresses	Recruiting and retaining low-income, multi-ethnic women into randomized controlled trials: Successful strategies and staffing -		participant info collection / participant personal - contacts contact info collection	participant contacts info collection	x	Barnett et al. 2012	https://www.sciencedirect.com/science/article/pii/S1551714412001656
nomination of best contact for participants and personalised participant follow-up such as a nominated trial administrator for each participant or family.	Recruitment, recruitment, recruitment' - the need for more focus on retention: a qualitative study of five trials.		participant close contacts contact info collection	participant contacts info collection	x	Daykin et al. 2018	https://trialsjournal.biomedcentral.com/articles/10.1186/s13063-018-2467-0
Locator information and use of mapping techniques o Detailed locator information was collected at study enrolment visits, which included addresses for home and work, contact information, names and contact information for next of kin, and home village location. o The locator information was used to find participants if they missed appointments. o mapping techniques were used to establish the exact…	Maximizing participant retention in a phase 2B HIV prevention trial in Kampala, Uganda: The MTN-003 (VOICE) Study.		participant info collection / participant location tracking / participant contacts info collection	participant contacts info collection	x	Wynne et al. 2018	https://www.tandfonline.com/doi/abs/10.1080/15284336.2018.1513711
At screening, detailed locator information was collected from participants that included their physical address, at least two contact telephone numbers and details of at least one friend or family member. At some sites, locator forms also asked for partner's name, work address, rural home/address, children's name and school address. Preference for contacting these individuals via post, phone, in-…	Novel strategies implemented to ensure high participant retention rates in a community based HIV prevention effectiveness trial in South Africa and Zimbabwe		participant info collection / participant location tracking / participant contacts info collection	participant contacts info collection	x	Gappoo et al. 2009	https://europepmc.org/article/med/19481617
Detailed records were kept for the participant and at least one additional contact person. These records were updated at every participant contact.	Participant retention practices in longitudinal clinical research studies with high retention rates.		participant info collection /participant close contacts contact info collection	participant contacts info collection	x	Abshire et al. 2017	https://bmcmedresmethodol.biomedcentral.com/articles/10.1186/s12874-017-0310-z
As mentioned previously, there are no street addresses in New Kru Town. Trackers were assigned to the community in which they live as they possessed intimate knowledge of their community. At the baseline visit, the tracker would ask the participant to describe the area in which he/she lived. Having familiarity with the neighbourhood allowed the trackers to know and find that location.	A review of strategies used to retain participants in clinical research during an infectious disease outbreak: The PREVAIL I Ebola vaccine trial experience.		patient info collection	participant contacts info collection	x	Browne et al. 2018	https://www.sciencedirect.com/science/article/pii/S2451865418300371
Alternative contact numbers were requested at the baseline assessment and rechecked throughout the study. Collecting contact info	Recruitment and retention of Latinos in a primary care-based physical activity and diet trial: The Resources for Health study.		patient info collection	participant contacts info collection	x	Eakin et al. 2007	https://academic.oup.com/her/article/22/3/361/596674?login=true
Study staff repeatedly checked the clinic database and patient charts for updated phone numbers to replace disconnected or wrong numbers and made repeated attempts to re-contact participants who left the country for months at a time. Contact methods	Recruitment and retention of Latinos in a primary care-based physical activity and diet trial: The Resources for Health study.		patient info collection	participant contacts info collection	x	Eakin et al. 2007	https://academic.oup.com/her/article/22/3/361/596674?login=true
This information was reviewed with participants at each study visit and updated as necessary.	A collaborative approach to the recruitment and retention of minority patients with diabetes in rural community health centers		patient info collection	participant contacts info collection -site - enabling site to contact patient - multiple means to reach each participants	x	Davis et al. 2009	https://www.sciencedirect.com/science/article/pii/S1551714408001201
These efforts continued until the participant returned for her visit. All attempts to contact the participants were manually recorded in a contact log in the participant file ﻿Throughout the trial, quarterly visit-attendance rates were generated by both site records and the Data Coordinating Centre.	Novel strategies implemented to ensure high participant retention rates in a community based HIV prevention effectiveness trial in South Africa and Zimbabwe		contact attempts recorded	participant tracking and monitoring	x	Gappoo et al. 2009	https://europepmc.org/article/med/19481617
Established alternate contacts list	Strategies to improve recruitment and retention of older stroke survivors to a randomized clinical exercise trial.		develop contact lists	participant tracking and monitoring	x	Taylor-Piliae et al. 2014	https://www.sciencedirect.com/science/article/pii/S1052305713001134
· Record every call attempt to know when available and make notes if left message or not	Strategies for Retaining Study Participants in Behavioral Intervention Trials: Retention Experiences of the NIH Behavior Change Consortium	2	keep call records	participant tracking and monitoring	x	Coday et al. 2005	https://academic.oup.com/abm/article/29/2/55/4631631?login=true
Attendance monitored	Strategies to improve recruitment and retention of older stroke survivors to a randomized clinical exercise trial.		monitor participant attendace	participant tracking and monitoring	x	Taylor-Piliae et al. 2014	https://www.sciencedirect.com/science/article/pii/S1052305713001134
If subjects missed appoint- ments, staff contacted them by telephone or in person to reschedule. Staff made accommodations and showed concern for personal situations. Contact rapport	Successful recruitment and retention strategies for a randomized weight management trial for people with diabetes living in rural, medically underserved counties of South Carolina: the POWER study.	3	monitor participant attendace	participant tracking and monitoring	x	Parra-Medina et al. 2004	https://www.sciencedirect.com/science/article/pii/S0002822303014457
Each subject’s progress was monitored through a tracking system created and installed on a desktop computer at each health centre.	Successful recruitment and retention strategies for a randomized weight management trial for people with diabetes living in rural, medically underserved counties of South Carolina: the POWER study.		monitor participant attendace	participant tracking and monitoring	x	Parra-Medina et al. 2004	https://www.sciencedirect.com/science/article/pii/S0002822303014457
Monitoring (procedures, methods and systems for monitoring data return and following up outstanding data)	Identifying research priorities for effective retention strategies in clinical trials.		Monitoring - procedures, methods and systems	participant tracking and monitoring	x	Kearney et al. 2017	https://link.springer.com/article/10.1186/s13063-017-2132-z
Detailed locator information	Novel strategies implemented to ensure high participant retention rates in a community based HIV prevention effectiveness trial in South Africa and Zimbabwe		participant location logging	participant tracking and monitoring	x	Gappoo et al. 2009	https://europepmc.org/article/med/19481617
Studies visited participants’ homes, used personal delivery of reminders and searched obituaries, court documents and incarceration records to locate participants.	Participant retention practices in longitudinal clinical research studies with high retention rates.		participant location methods	participant tracking and monitoring	x	Abshire et al. 2017	https://bmcmedresmethodol.biomedcentral.com/articles/10.1186/s12874-017-0310-z
Study staff used phone numbers, email, texting, social media (e.g., Face- book) and internet searches to locate participants.	Participant retention practices in longitudinal clinical research studies with high retention rates.		participant location methods - phone numbers, email, texting, social media	participant tracking and monitoring	x	Abshire et al. 2017	https://bmcmedresmethodol.biomedcentral.com/articles/10.1186/s12874-017-0310-z
GPS—used to identify homes in difficult area a	Novel strategies implemented to ensure high participant retention rates in a community based HIV prevention effectiveness trial in South Africa and Zimbabwe		participant location tracking	participant tracking and monitoring	x	Gappoo et al. 2009	https://europepmc.org/article/med/19481617
25 Liberians living in the New Kru Town communities were hired as participant trackers. Each trial participant was assigned to one participant tracker. The trackers worked in communities in which they live and thus were familiar with the local culture and population. They possessed an extensive knowledge of the geographic area, as well as the various community leaders and residents.	A review of strategies used to retain participants in clinical research during an infectious disease outbreak: The PREVAIL I Ebola vaccine trial experience.		participant tracking	participant tracking and monitoring	x	Browne et al. 2018	https://www.sciencedirect.com/science/article/pii/S2451865418300371
Many people in Monrovia are extremely mobile and do not reside from day to day in the place they call “home.” The trackers had to talk with family/friends to discover where the participant might be located.	A review of strategies used to retain participants in clinical research during an infectious disease outbreak: The PREVAIL I Ebola vaccine trial experience.		participant tracking	participant tracking and monitoring	x	Browne et al. 2018	https://www.sciencedirect.com/science/article/pii/S2451865418300371
Several different strategies were needed in case the participant did not have a cell phone or access to a telephone. If a group of participants came in together and knew each other, one phone contact was collected to cover all in that respective group. Trackers would call the lead participant and he/she would ensure contact was made with other members of the group. In other situations, the phone …	A review of strategies used to retain participants in clinical research during an infectious disease outbreak: The PREVAIL I Ebola vaccine trial experience.		participant tracking	participant tracking and monitoring	x	Browne et al. 2018	https://www.sciencedirect.com/science/article/pii/S2451865418300371
immediate and multifaceted follow-up on missed visits o A database was used which generated a list of the participants who attended their monthly follow-up visits. o A separate list of participants who missed their visit was also created and distributed to the community out- reach workers. The community outreach workers thus were able to use the locator information to immediately begin tracing th…	Maximizing participant retention in a phase 2B HIV prevention trial in Kampala, Uganda: The MTN-003 (VOICE) Study.	2	particpant data base / participant missed visit list recorded	participant tracking and monitoring	x	Wynne et al. 2018	https://www.tandfonline.com/doi/abs/10.1080/15284336.2018.1513711
Rigorous monitoring, often using spreadsheets or databases, enabled team evaluation of the success of retention strategies or conversely the need to adapt or innovate for the most difficult-to-reach participants.	Participant retention practices in longitudinal clinical research studies with high retention rates.	2	patient monitoring	participant tracking and monitoring	x	Abshire et al. 2017	https://bmcmedresmethodol.biomedcentral.com/articles/10.1186/s12874-017-0310-z
Check current rosters, directory listings	Strategies for Retaining Study Participants in Behavioral Intervention Trials: Retention Experiences of the NIH Behavior Change Consortium		review directory listing	participant tracking and monitoring	x	Coday et al. 2005	https://academic.oup.com/abm/article/29/2/55/4631631?login=true
Cross-check roster, directory for transfers, address/phone changes	Strategies for Retaining Study Participants in Behavioral Intervention Trials: Retention Experiences of the NIH Behavior Change Consortium		review directory listing	participant tracking and monitoring	x	Coday et al. 2005	https://academic.oup.com/abm/article/29/2/55/4631631?login=true
One highly experienced study coordinator developed a checklist of techniques used to search for participants to help ensure a complete and systematic search process was consistently undertaken.	Participant retention practices in longitudinal clinical research studies with high retention rates.	2	search checklist	participant tracking and monitoring	x	Abshire et al. 2017	https://bmcmedresmethodol.biomedcentral.com/articles/10.1186/s12874-017-0310-z
﻿Online prison and jail database	Retention strategies and factors associated with missed visits among low income women at increased risk of HIV acquisition in the US (HPTN 064)		search database - directory listing	participant tracking and monitoring	x	Haley et al. 2014	https://www.ncbi.nlm.nih.gov/pmc/articles/PMC3985524/
search Online death registry	Retention strategies and factors associated with missed visits among low income women at increased risk of HIV acquisition in the US (HPTN 064)		search death registry - directory listing	participant tracking and monitoring	x	Haley et al. 2014	https://www.ncbi.nlm.nih.gov/pmc/articles/PMC3985524/
search Local newspaper obituary search	Retention strategies and factors associated with missed visits among low income women at increased risk of HIV acquisition in the US (HPTN 064)		search obituary - directory listing	participant tracking and monitoring	x	Haley et al. 2014	https://www.ncbi.nlm.nih.gov/pmc/articles/PMC3985524/
a great deal of emphasis was placed on embracing cultural norms to increase the ability of tracking participants. thus, the Liberian SMC team was instrumental in leading the effort to provide counsel in this area.	A review of strategies used to retain participants in clinical research during an infectious disease outbreak: The PREVAIL I Ebola vaccine trial experience.	2	tracking by embracing cultural norms	participant tracking and monitoring	x	Browne et al. 2018	https://www.sciencedirect.com/science/article/pii/S2451865418300371
﻿In most study teams, participant data tracking was complex; tracking methods were used to inform retention efforts and facilitate communication among team members.	Participant retention practices in longitudinal clinical research studies with high retention rates.	2	tracking methods	participant tracking and monitoring	x	Abshire et al. 2017	https://bmcmedresmethodol.biomedcentral.com/articles/10.1186/s12874-017-0310-z
During these meetings, ﻿study teams examined their latest recruitment and retention rates, discussed strategies for participants who were difficult to contact and provided each other support and ideas.	Participant retention practices in longitudinal clinical research studies with high retention rates.	2	tracking methods	participant tracking and monitoring	x	Abshire et al. 2017	https://bmcmedresmethodol.biomedcentral.com/articles/10.1186/s12874-017-0310-z
The tracking system could generate automated appointment reminder letters, birthday greetings, and reminder telephone call lists for research staff. Communications	Successful recruitment and retention strategies for a randomized weight management trial for people with diabetes living in rural, medically underserved counties of South Carolina: the POWER study.	2	tracking system - appointment reminder	participant tracking and monitoring	x	Parra-Medina et al. 2004	https://www.sciencedirect.com/science/article/pii/S0002822303014457
Track participants progress through study	Successful Strategies for Practice-Based Recruitment of Racial and Ethnic Minority Pregnant Women in a Randomized Controlled Trial: the IDEAS for a Healthy Baby Study.		tracking system - monitoring progress	participant tracking and monitoring	x	Goff et al. 2016	https://link.springer.com/article/10.1007/s40615-015-0192-x
Both letters encouraged women to inform us about changes of address or telephone numbers.	STRATEGIES TO RECRUIT AND RETAIN OLDER FILIPINO-AMERICAN IMMIGRANTS FOR A CANCER SCREENING STUDY.		up keep of particpant data base	participant tracking and monitoring	x	Maxwell et al. 2005	https://link.springer.com/content/pdf/10.1007/s10900-004-1956-0.pdf
Be alert and responsive to potential signs of drop out	Strategies for Retaining Study Participants in Behavioral Intervention Trials: Retention Experiences of the NIH Behavior Change Consortium			participant tracking and monitoring	x	Coday et al. 2005	https://academic.oup.com/abm/article/29/2/55/4631631?login=true
Participants were provided with study labelled materials, such as logo branded magnets and brochures, which provided the participant with the study's contact information. Branding / contact info	Recruiting and retaining low-income, multi-ethnic women into randomized controlled trials: Successful strategies and staffing -	2	provision of study contact info	site patient contact enabelement	x	Barnett et al. 2012	https://www.sciencedirect.com/science/article/pii/S1551714412001656
Five of 11 studies allocated a specific number of participants to one team member who served as the study’s primary point of contact for that group of participants.	Participant retention practices in longitudinal clinical research studies with high retention rates.	2	staff primary contact point	site patient contact enabelement	x	Abshire et al. 2017	https://bmcmedresmethodol.biomedcentral.com/articles/10.1186/s12874-017-0310-z
Other features of these successful teams included selecting appropriate individuals with responsibility for participant contact and providing intensive training and support on study protocols, including retention techniques.	Participant retention practices in longitudinal clinical research studies with high retention rates.	2	staff primary particpant contacter	site patient contact enabelement	x	Abshire et al. 2017	https://bmcmedresmethodol.biomedcentral.com/articles/10.1186/s12874-017-0310-z	basic org competance
A local phone number was used so when research staff called, a local number would display on the participant's caller ID. In addition, the participants had access to a toll-free number to facilitate communication.	A collaborative approach to the recruitment and retention of minority patients with diabetes in rural community health centers		toll free numbers / local number display	site patient contact enablement - patient - enabling contact to site	x	Davis et al. 2009	https://www.sciencedirect.com/science/article/pii/S1551714408001201
Starting with the first initial phone call, participants were asked to provide additional contact information, such as cellular phone or work phone numbers, and to provide alternate contact information for a family member or friend. This allowed multiple means to reach each participant should one or more of the numbers change or become disconnected between study visits.	A collaborative approach to the recruitment and retention of minority patients with diabetes in rural community health centers		multiple means of contact	site patient contact enablement-site - enabling site to contact patient - multiple means to reach each participants	x	Davis et al. 2009	https://www.sciencedirect.com/science/article/pii/S1551714408001201
T2, Ts & T3: Consistent data collection; ongoing contact, extra trips to pick up saliva samples	Engaging African American breast cancer survivors in an intervention trial: culture, responsiveness and community.		data collection			Germino et al. 2011	https://link.springer.com/article/10.1007/s11764-010-0150-x
Many clinical team role functions were supplemented to include social mobilization efforts. This can be evidenced by the role of the PREVAIL nurses. The nurses reinforced the messages given by the SMC team in the various communities in which participants resided.	A review of strategies used to retain participants in clinical research during an infectious disease outbreak: The PREVAIL I Ebola vaccine trial experience.					Browne et al. 2018	https://www.sciencedirect.com/science/article/pii/S2451865418300371
﻿studies engaged participants through annual events, often held at entertainment venues (e.g., a dinner theater, horse racing)	Participant retention practices in longitudinal clinical research studies with high retention rates.					Abshire et al. 2017	https://bmcmedresmethodol.biomedcentral.com/articles/10.1186/s12874-017-0310-z
Social media (e.g., Facebook) seems to be recruiment period	Retention strategies and factors associated with missed visits among low income women at increased risk of HIV acquisition in the US (HPTN 064)					Haley et al. 2014	https://www.ncbi.nlm.nih.gov/pmc/articles/PMC3985524/
Calls from members of the support group .	Strategies for Retaining Study Participants in Behavioral Intervention Trials: Retention Experiences of the NIH Behavior Change Consortium	2				Coday et al. 2005	https://academic.oup.com/abm/article/29/2/55/4631631?login=true

## Sheet: branding comms marketing
Main Themes and retention strategies	Paper	sections included in	initial description	themes	author
Second-class post can be used for routine postal communication with RCT participants	Best practice guidance for the use of strategies to improve retention in randomised trials: Results from two consensus development workshops		postal communication	printed communication materials	Brueton et al. 2017
professionally printed questionnaires and trial newsletters for participants;	Recruitment, recruitment, recruitment' - the need for more focus on retention: a qualitative study of five trials.		newsletter communication	printed communication materials	Daykin et al. 2018
Newsletters (with testimonials)	Strategies for Retaining Study Participants in Behavioral Intervention Trials: Retention Experiences of the NIH Behavior Change Consortium	2	newsletter communication	printed communication materials	Coday et al. 2005
Study newsletter	Strategies to improve recruitment and retention of older stroke survivors to a randomized clinical exercise trial.		newsletter communication	printed communication materials	Taylor-Piliae et al. 2014
Letters	Use of strategies to improve retention in primary care randomised trials: a qualitative study with in-depth interviews.		letters communication	printed communication materials	Brueton et al. 2014
﻿﻿Newsletters - keeping participants and site clinicians informed about trial recruitment, retention and general trial news.	Use of strategies to improve retention in primary care randomised trials: a qualitative study with in-depth interviews.		newsletter communication	printed communication materials	Brueton et al. 2014
﻿studies sent regular newsletters and cards for holidays, birthdays and even condolences.	Participant retention practices in longitudinal clinical research studies with high retention rates.	2	newsletter communication	printed communication materials	Abshire et al. 2017
Participants were provided with study labelled materials, such as logo branded magnets and brochures, which provided the participant with the study's contact information.	Recruiting and retaining low-income, multi-ethnic women into randomized controlled trials: Successful strategies and staffing -	2	Branded study items	branding and study branded materials	Barnett et al. 2012
presentational and communication strategies such as branding, logos,	Recruitment, recruitment, recruitment' - the need for more focus on retention: a qualitative study of five trials.		branding	branding and study branded materials	Daykin et al. 2018
Mail gospel music tapes, audiotape, potholder with logo (e.g., study-specific items)	Strategies for Retaining Study Participants in Behavioral Intervention Trials: Retention Experiences of the NIH Behavior Change Consortium		Branded study items	branding and study branded materials	Coday et al. 2005
﻿one study invited participants to send in artwork created by the participant or their grandchildren to be used in future study correspondence and ﻿calendar that featured different artwork for each month that was sent to each participant	Participant retention practices in longitudinal clinical research studies with high retention rates.	2	branded calendar / art work	branding and study branded materials	Abshire et al. 2017
Branded study items (e.g., key chain, t-shirt)	Retention strategies and factors associated with missed visits among low income women at increased risk of HIV acquisition in the US (HPTN 064)		Branded study items	branding and study branded materials	Haley et al. 2014
Therapist wearing physiotherapist uniforms	Recruitment and retention of older adults in Assisted Living Facilities to a clinical trial using technology for falls prevention: A qualitative case study of barriers and facilitators	2	branded uniforms	branding and study branded materials	Meekes, Ford, Stanmore 2020
Government funded study and conducted by University (perceived prestige)	Recruitment and retention of older adults in Assisted Living Facilities to a clinical trial using technology for falls prevention: A qualitative case study of barriers and facilitators		connection to brand	branding and study branded materials	Meekes, Ford, Stanmore 2020

## Sheet: Convenience to participate 
Main Themes and retention strategies	Paper	sections included in	initial description	Theme 2	author
“Gold star” system—working or hard-to- reach participants allowed to jump the queue	Novel strategies implemented to ensure high participant retention rates in a community based HIV prevention effectiveness trial in South Africa and Zimbabwe		Accommodating Scheduling	Amenable and convenient enablement of data collection	Gappoo et al. 2009
Same day screening and enrolment	Retention strategies and factors associated with missed visits among low income women at increased risk of HIV acquisition in the US (HPTN 064)		Short Appointments	Amenable and convenient enablement of data collection	Haley et al. 2014
Conduct the intervention in participants’ home –	Effective recruitment and retention strategies for older members of rural minorities.		home visits	Amenable and convenient enablement of data collection	Burns et al. 2008
Intervention calls or control calls scheduled at subject’s convenience	Engaging African American breast cancer survivors in an intervention trial: culture, responsiveness and community.	2	convieniant call times	Amenable and convenient enablement of data collection	Germino et al. 2011
Flexibility of and personal contact with data collectors	Engaging African American breast cancer survivors in an intervention trial: culture, responsiveness and community.	2	flexabile contact times	Amenable and convenient enablement of data collection	Germino et al. 2011
Saturday clinics	Novel strategies implemented to ensure high participant retention rates in a community based HIV prevention effectiveness trial in South Africa and Zimbabwe		clinic opening hours	Amenable and convenient enablement of data collection	Gappoo et al. 2009
Evening clinic hours	Novel strategies implemented to ensure high participant retention rates in a community based HIV prevention effectiveness trial in South Africa and Zimbabwe		clinic opening hours	Amenable and convenient enablement of data collection	Gappoo et al. 2009
Research Assistants (RAs) conducted weekday evening and weekend calls for participants that were consistently unreachable during normal working hours, 9am to 5pm.	Recruiting and retaining low-income, multi-ethnic women into randomized controlled trials: Successful strategies and staffing -		Convieniant call times	Amenable and convenient enablement of data collection	Barnett et al. 2012
The study protocol called for at least 10 call attempts to be made per participant per contact at varying times of the day and days of the week, including evenings and weekends.	Recruitment and retention of Latinos in a primary care-based physical activity and diet trial: The Resources for Health study.	2	Convieniant call times	Amenable and convenient enablement of data collection	Eakin et al. 2007
To alleviate transportation difficulties for patients getting to the clinic for intervention visits, and for those who ‘no-showed’ multiple times, home visits were conducted.	Recruitment and retention of Latinos in a primary care-based physical activity and diet trial: The Resources for Health study.	2	home visits	Amenable and convenient enablement of data collection	Eakin et al. 2007
Wide time windows of 4–6 weeks were instituted around each contact point to allow for the greatest possibility of reaching participants.	Recruitment and retention of Latinos in a primary care-based physical activity and diet trial: The Resources for Health study.		Accommodating Scheduling	Amenable and convenient enablement of data collection	Eakin et al. 2007
Home visits	Retention strategies and factors associated with missed visits among low income women at increased risk of HIV acquisition in the US (HPTN 064)		home visits	Amenable and convenient enablement of data collection	Haley et al. 2014
Appointments outside traditional work day	Retention strategies and factors associated with missed visits among low income women at increased risk of HIV acquisition in the US (HPTN 064)		flexible scheduling	Amenable and convenient enablement of data collection	Haley et al. 2014
short patient visits	Retention strategies and factors associated with missed visits among low income women at increased risk of HIV acquisition in the US (HPTN 064)		Short Appointments	Amenable and convenient enablement of data collection	Haley et al. 2014
Community-based visit location	Retention strategies and factors associated with missed visits among low income women at increased risk of HIV acquisition in the US (HPTN 064)		convieniant location	Amenable and convenient enablement of data collection	Haley et al. 2014
During initial visit, ask for the best time to call and if okay to call them at work	Strategies for Retaining Study Participants in Behavioral Intervention Trials: Retention Experiences of the NIH Behavior Change Consortium	2	Accommodating Scheduling	Amenable and convenient enablement of data collection	Coday et al. 2005
Modify no. of contacts, if perceived as too much of a burden	Strategies for Retaining Study Participants in Behavioral Intervention Trials: Retention Experiences of the NIH Behavior Change Consortium	2	data collection approach - reduce burden	Amenable and convenient enablement of data collection	Coday et al. 2005
Offer home visit if house-bound	Strategies for Retaining Study Participants in Behavioral Intervention Trials: Retention Experiences of the NIH Behavior Change Consortium	2	Home visits	Amenable and convenient enablement of data collection	Coday et al. 2005
Offer phone/mail visit if moved	Strategies for Retaining Study Participants in Behavioral Intervention Trials: Retention Experiences of the NIH Behavior Change Consortium	2	phone visits	Amenable and convenient enablement of data collection	Coday et al. 2005
If injured or ill, reschedule when injury has healed. Modify test if needed	Strategies for Retaining Study Participants in Behavioral Intervention Trials: Retention Experiences of the NIH Behavior Change Consortium	2	Accommodating Scheduling	Amenable and convenient enablement of data collection	Coday et al. 2005
Truncate visit to include “primary” measures first, then collect other data as tolerated by participant	Strategies for Retaining Study Participants in Behavioral Intervention Trials: Retention Experiences of the NIH Behavior Change Consortium		data collection approach - convenient	Amenable and convenient enablement of data collection	Coday et al. 2005
Be very accommodating with scheduling face-to face interviews/office visits	Strategies for Retaining Study Participants in Behavioral Intervention Trials: Retention Experiences of the NIH Behavior Change Consortium	2	Accommodating Scheduling	Amenable and convenient enablement of data collection	Coday et al. 2005
Offer home/phone visits	Strategies for Retaining Study Participants in Behavioral Intervention Trials: Retention Experiences of the NIH Behavior Change Consortium		Home visits	Amenable and convenient enablement of data collection	Coday et al. 2005
Extend hours—early morning, evening, weekend Leave message with toll-free no., e-mail	Strategies for Retaining Study Participants in Behavioral Intervention Trials: Retention Experiences of the NIH Behavior Change Consortium	2	Accommodating Scheduling	Amenable and convenient enablement of data collection	Coday et al. 2005
Provide postage-paid return envelope to mail back questionnaires Send CD-ROM lifestyle program for in home/office use Schedule study visits around other appointments (increase convenience)	Strategies for Retaining Study Participants in Behavioral Intervention Trials: Retention Experiences of the NIH Behavior Change Consortium		Accommodating Scheduling	Amenable and convenient enablement of data collection	Coday et al. 2005
Study assessments in same location	Strategies to improve recruitment and retention of older stroke survivors to a randomized clinical exercise trial.		appoinment streamline	Amenable and convenient enablement of data collection	Taylor-Piliae et al. 2014
Study intervention at same time in same location	Strategies to improve recruitment and retention of older stroke survivors to a randomized clinical exercise trial.		appoinment streamline	Amenable and convenient enablement of data collection	Taylor-Piliae et al. 2014
Use of new questionnaire formats	Use of strategies to improve retention in primary care randomised trials: a qualitative study with in-depth interviews.		data collection approach - reduce burden	Amenable and convenient enablement of data collection	Brueton et al. 2014
A key factor thought to optimise retention was to reduce the burden of follow-up for participants in terms of the length of time they spent in follow-up activities and the type of data collected (eg, long questionnaires and biomedical specimens).	Use of strategies to improve retention in primary care randomised trials: a qualitative study with in-depth interviews.		data collection approach - reduce burden	Amenable and convenient enablement of data collection	Brueton et al. 2014
More convenient ways to collect outcome data, for example, online data collection were thought to be more effective for retention.	Use of strategies to improve retention in primary care randomised trials: a qualitative study with in-depth interviews.		data collection approach - online	Amenable and convenient enablement of data collection	Brueton et al. 2014
finding more convenient ways to collect key data (eg, on online or by telephone	Use of strategies to improve retention in primary care randomised trials: a qualitative study with in-depth interviews.		data collection approach - convenient	Amenable and convenient enablement of data collection	Brueton et al. 2014
﻿Two studies involving victims of intimate partner violence arranged for a safe meeting place and transportation as well as childcare	Participant retention practices in longitudinal clinical research studies with high retention rates.		Accommodating Scheduling	Amenable and convenient enablement of data collection	Abshire et al. 2017
being flexible about accommodating participants’ schedules, including after-hours appointments and weekends;	Culturally Competent Strategies for Recruitment and Retention of African American Populations into Clinical Trials.	2	Accommodating Scheduling	Amenable and convenient enablement of data collection	Otado et al. 2015
Ask person on phone best time to reach, or if another no. is better	Strategies for Retaining Study Participants in Behavioral Intervention Trials: Retention Experiences of the NIH Behavior Change Consortium	2	scheduling - tailored	Amenable and convenient enablement of data collection	Coday et al. 2005
As conveyed during the screening telephone call, transportation was provided at no charge for any visit that was necessary as a condition for attendance. Drivers were identified from the local community. Prior to driving participants for the study, background checks were done on each driver and drivers were required to provide a copy of their driver's license and proof of insurance.	A collaborative approach to the recruitment and retention of minority patients with diabetes in rural community health centers		Provision of transport	Provision of resources to enable data collection	Davis et al. 2009
Fulfilling additional needs of the participants using community resources	Community health worker perspectives on recruitment and retention of recent immigrant women in a randomized clinical trial	3	providing community resources	Provision of resources to enable data collection	Choi et al. 2016
Provide a toll-free number	Effective recruitment and retention strategies for older members of rural minorities.		toll-free number	Provision of resources to enable data collection	Burns et al. 2008
Provision of transport	Novel strategies implemented to ensure high participant retention rates in a community based HIV prevention effectiveness trial in South Africa and Zimbabwe		Provision of transport	Provision of resources to enable data collection	Gappoo et al. 2009
Clinic attendance letter—“excuse note” provided to present to school or employer	Novel strategies implemented to ensure high participant retention rates in a community based HIV prevention effectiveness trial in South Africa and Zimbabwe		Clinic attendance letter	Provision of resources to enable data collection	Gappoo et al. 2009
and arranging free car parking.	Recruitment, recruitment, recruitment' - the need for more focus on retention: a qualitative study of five trials.		free car parking	Provision of resources to enable data collection	Daykin et al. 2018
Childcare (informal)	Retention strategies and factors associated with missed visits among low income women at increased risk of HIV acquisition in the US (HPTN 064)		childcare provided	Provision of resources to enable data collection	Haley et al. 2014
Mobile van	Retention strategies and factors associated with missed visits among low income women at increased risk of HIV acquisition in the US (HPTN 064)		transportation provided	Provision of resources to enable data collection	Haley et al. 2014
Toll-free phone line	Retention strategies and factors associated with missed visits among low income women at increased risk of HIV acquisition in the US (HPTN 064)		toll-free number	Provision of resources to enable data collection	Haley et al. 2014
community resource guide - list ﻿local social services, food pantries, woman well-care handed out	Retention strategies and factors associated with missed visits among low income women at increased risk of HIV acquisition in the US (HPTN 064)		resource guide	Provision of resources to enable data collection	Haley et al. 2014
Transportation (e.g., metro/bus card, transportation to/from site)	Retention strategies and factors associated with missed visits among low income women at increased risk of HIV acquisition in the US (HPTN 064)		transportation provided	Provision of resources to enable data collection	Haley et al. 2014
suggest/help arrange carpools, babysitting	Strategies for Retaining Study Participants in Behavioral Intervention Trials: Retention Experiences of the NIH Behavior Change Consortium		childcare provided	Provision of resources to enable data collection	Coday et al. 2005
Reimburse money for transportation, parking, gasoline	Strategies for Retaining Study Participants in Behavioral Intervention Trials: Retention Experiences of the NIH Behavior Change Consortium		Financial travel Reimbursement	Provision of resources to enable data collection	Coday et al. 2005
Accessible parking available	Strategies to improve recruitment and retention of older stroke survivors to a randomized clinical exercise trial.		Accessible parking	Provision of resources to enable data collection	Taylor-Piliae et al. 2014
one study that required fasting prior to the visit provided snacks after the test was completed.	Participant retention practices in longitudinal clinical research studies with high retention rates.		providing refreshments	Provision of resources to enable data collection	Abshire et al. 2017
﻿Others provided meals or coffee.	Participant retention practices in longitudinal clinical research studies with high retention rates.		providing refreshemnts	Provision of resources to enable data collection	Abshire et al. 2017
﻿In many of the studies, parking and transportation were reimbursed.	Participant retention practices in longitudinal clinical research studies with high retention rates.		free car parking	Provision of resources to enable data collection	Abshire et al. 2017
Transportation resource list provided	Strategies to improve recruitment and retention of older stroke survivors to a randomized clinical exercise trial.		Transportation list provided	Provision of resources to enable data collection	Taylor-Piliae et al. 2014
decreased outcome measure burden	Recruitment, recruitment, recruitment' - the need for more focus on retention: a qualitative study of five trials.		decreased outcome measure	Amenable and convenient enablement of data collection	Daykin et al. 2018
Research was conducted within the community health center where potential participants were established patients and were familiar with the health center.	A collaborative approach to the recruitment and retention of minority patients with diabetes in rural community health centers	2	familiar location	Site settings and environment to enable data collection	Davis et al. 2009
﻿Some encouraged participants to bring items from home to make themselves comfortable, such as a blanket or pillow.	Participant retention practices in longitudinal clinical research studies with high retention rates.	3	comforting enviroment	Site settings and environment to enable data collection	Abshire et al. 2017
Conducting visits at participants homes/place of work.	Novel strategies implemented to ensure high participant retention rates in a community based HIV prevention effectiveness trial in South Africa and Zimbabwe		convieniant location	Amenable and convenient enablement of data collection	Gappoo et al. 2009
Playing family movies in waiting areas	Novel strategies implemented to ensure high participant retention rates in a community based HIV prevention effectiveness trial in South Africa and Zimbabwe		comforting enviroment	Site settings and environment to enable data collection	Gappoo et al. 2009
Troubleshoot participant challenges	Strategies to improve recruitment and retention of older stroke survivors to a randomized clinical exercise trial.	2	helping participants	Amenable and convenient enablement of data collection	Taylor-Piliae et al. 2014
Reducing the burden of follow-up visits by streamlining appointments	Use of strategies to improve retention in primary care randomised trials: a qualitative study with in-depth interviews.		appoinment streamline	Amenable and convenient enablement of data collection	Brueton et al. 2014
Tailoring specific retention strategies to enable different trial population groups to either return questionnaires or return to sites for follow-up was thought to improve retention. In mental health trials, for example, some interviewees found that participants may wish to be followed-up at home rather than at a clinical site.	Use of strategies to improve retention in primary care randomised trials: a qualitative study with in-depth interviews.	2	tailoring strategies	Amenable and convenient enablement of data collection	Brueton et al. 2014
Employing of client liaison officers who interface with waiting participants to describe the waiting periods to be expected	Novel strategies implemented to ensure high participant retention rates in a community based HIV prevention effectiveness trial in South Africa and Zimbabwe	2	client liaison officers - data collection	Site settings and environment to enable data collection	Gappoo et al. 2009
Consistent data collection; ongoing contact, extra trips to pick up saliva samples	Engaging African American breast cancer survivors in an intervention trial: culture, responsiveness and community.		data collection	Amenable and convenient enablement of data collection	Germino et al. 2011

## Sheet: controlled motivation
Main Themes and retention strategies	Paper	sections included in	initial description	themes	author
Participants were given a $20 gift card to a local store for completing each of the two enrollment visits, as well as 6 and 12 month standardized measurement visits.	A collaborative approach to the recruitment and retention of minority patients with diabetes in rural community health centers		incentive financial	incentive financial	Davis et al. 2009
Financial incentives for completion of T2 & T3 data collections	Engaging African American breast cancer survivors in an intervention trial: culture, responsiveness and community.		incentives financial	incentive financial	Germino et al. 2011,
Financial reimbursement	Impact of financial reimbursement on retention rates in military clinical trial research: A natural experiment within a multi-site randomized effectiveness trial with active duty service members.		incentives financial	incentive financial	Novack et al 2019
At each of the post-partum telephone interviews (1, 3 and 6months), participants would receive an additional $20 gift card via mail to encourage follow-through.	Recruiting and retaining low-income, multi-ethnic women into randomized controlled trials: Successful strategies and staffing		incentive financial	incentive financial	Barnett et al. 2012
A second telephone survey was attempted at 12 month after the group session, followed by a thank- you letter and $10 payment upon completion.	STRATEGIES TO RECRUIT AND RETAIN OLDER FILIPINO-AMERICAN IMMIGRANTS FOR A CANCER SCREENING STUDY.	2	incentive financial	incentive financial	Maxwell et al. 2005
Women who completed the 24 month follow-up survey received another thank-you letter and $10 payment.	STRATEGIES TO RECRUIT AND RETAIN OLDER FILIPINO-AMERICAN IMMIGRANTS FOR A CANCER SCREENING STUDY.		incentive financial	incentive financial	Maxwell et al. 2005
Monetary incentives	Use of strategies to improve retention in primary care randomised trials: a qualitative study with in-depth interviews.		incentive financial	incentive financial	Brueton et al. 2014
During recruitment, subjects received monetary incentives immediately after completing screening visit 1 and randomization. None was given at visit 2. The incentive value was relatively small ($10 gift certificates to a local grocery store after screening visit 1 and $25 after ran- domization), and was intended to acknowledge the sub- jects’ contribution and to encourage continued participa- tion…	Successful recruitment and retention strategies for a randomized weight management trial for people with diabetes living in rural, medically underserved counties of South Carolina: the POWER study.	3	incentive financial	incentive financial	Parra-Medina et al. 2004
Monetary incentives were also used to enhance retention of subjects during the 12-month follow-up period. To encourage completion of standardized visits, research staff disclosed the incentive to subjects when scheduling visits by telephone. Subjects received a $25 pharmacy gift certificate and refrigerator magnet with study logo at 3 months, a $20 grocery store gift certificate plus a study t-sh…	Successful recruitment and retention strategies for a randomized weight management trial for people with diabetes living in rural, medically underserved counties of South Carolina: the POWER study.	2	incentive financial	incentive financial	Parra-Medina et al. 2004
Provide incentive gifts for participation or attendance Provide money compensation or gift certificate for interview/visit	Strategies for Retaining Study Participants in Behavioral Intervention Trials: Retention Experiences of the NIH Behavior Change Consortium		incentives gift certificate / incentive financial	incentive financial /	Coday et al. 2005
• Financial incentives valued £5e£20 can be considered to improve questionnaire response • Nonmonetary incentives can be considered as a token of appreciation for RCTs participants with careful consideration of appropriate branding	Best practice guidance for the use of strategies to improve retention in randomised trials: Results from two consensus development workshops		incentive financial / Nonmonetary incentives	incentive financial / incentives Non financial	Brueton et al. 2017
Additionally, incentive items were given at the 6 and 12 month measurement visits bearing the study logo (e.g. t-shirts, tote bags, pens, magnets, certificates of completion).	A collaborative approach to the recruitment and retention of minority patients with diabetes in rural community health centers		incentive merchandise	incentives Non financial	Davis et al. 2009
Fulfilling additional needs of the participants using community resources	Community health worker perspectives on recruitment and retention of recent immigrant women in a randomized clinical trial	3	incentives general	incentives Non financial	choi et al 2016
providing a additional incentives to participants per follow-up visits (particularly with regard to follow-up studies) such as parking validation tickets and lunch coupons;	Culturally Competent Strategies for Recruitment and Retention of African American Populations into Clinical Trials.		incentives coupons	incentives Non financial	Otado et al. 2015
Supply incentives - ﻿Participating women were also able to enroll in a monthly raffle for a gift coupon to a local grocery store during this time period. Participants received a baseline amount of $25 in cash at each follow-up visit for a total of $100 for their participation in the study.	Effective recruitment and retention strategies for older members of rural minorities.		incentives general	incentives Non financial and finaincail	Burns et al. 2008
Use of incentives. - ﻿monetary compensation / gift card	Lessons learned for recruitment and retention of low-income African Americans		incentives general	incentives financial and Non financial	Taani et al 2020
Award system for completed visits	Novel strategies implemented to ensure high participant retention rates in a community based HIV prevention effectiveness trial in South Africa and Zimbabwe		award system	incentives Non financial	Gappoo et al. 2009
Participant lottery system	Novel strategies implemented to ensure high participant retention rates in a community based HIV prevention effectiveness trial in South Africa and Zimbabwe		lottery system	incentives Non financial	Gappoo et al. 2009
Visit compensation	Retention strategies and factors associated with missed visits among low income women at increased risk of HIV acquisition in the US (HPTN 064)		incentives general	incentives Non financial	Haley et al. 2014
Lifestyle-related incentives for goal keeping	Strategies for Retaining Study Participants in Behavioral Intervention Trials: Retention Experiences of the NIH Behavior Change Consortium		incentives general	incentives Non financial	Coday et al. 2005
Appropriate incentives - gift cards and lifestle booklet cd rom training	Strategies to improve recruitment and retention of older stroke survivors to a randomized clinical exercise trial.		incentives general	incentives Non financial	Taylor-Piliae 2014
Non-monetary incentives - ﻿Non-monetary incentive strategies or gifts, that is, pens, certificates of appreciation, key rings and mugs were sometimes used in an attempt to improve participant recruitment and retention. These were used to market trials, and in the case of pens, to encourage and remind participants to return completed questionnaires.	Use of strategies to improve retention in primary care randomised trials: a qualitative study with in-depth interviews.		incentives general	incentives Non financial	breuton 2014
Individual letters and retention gifts mailed every 2 months; birthday cards sent to all participants.	Engaging African American breast cancer survivors in an intervention trial: culture, responsiveness and community.	2	gifts provided	incentives Non financial	Germino et al. 2011
Retention event (e.g., ‘‘spa day’’, luncheon)	Retention strategies and factors associated with missed visits among low income women at increased risk of HIV acquisition in the US (HPTN 064)		event incentives	incentives Non financial	Haley et al. 2014
In April 2000, after about half of all women had been due for their 12 month follow-up survey, all enrollees received a personalized letter with an update on study activities, including the first lottery drawing that had taken place in one of the study sites.	STRATEGIES TO RECRUIT AND RETAIN OLDER FILIPINO-AMERICAN IMMIGRANTS FOR A CANCER SCREENING STUDY.	3	incentive lottery system	incentives Non financial	Maxwell et al. 2005
Emphasize need for complete data	Strategies for Retaining Study Participants in Behavioral Intervention Trials: Retention Experiences of the NIH Behavior Change Consortium	2	communicate to patient	Interventions to non-adhering participants	Coday et al. 2005
Coordinators/site directors visiting “difficult” participants	Novel strategies implemented to ensure high participant retention rates in a community based HIV prevention effectiveness trial in South Africa and Zimbabwe	2	visit patients	Interventions to non-adhering participants	Gappoo et al. 2009
Beg and plead	Strategies for Retaining Study Participants in Behavioral Intervention Trials: Retention Experiences of the NIH Behavior Change Consortium		beg and plead	Interventions to non-adhering participants	Coday et al. 2005
Make expectations clear at initial contact -	Strategies for Retaining Study Participants in Behavioral Intervention Trials: Retention Experiences of the NIH Behavior Change Consortium		outline expections	Interventions to non-adhering participants	Coday et al. 2005
Communication – • Remind nonresponsive participants ° Contact via preferred method of communication (telephone or email) ° Make telephone calls during optimal hours of between 4 pm and 6 pm ° Re-sending assessment packages	Patient-centered recruitment and retention for a randomized controlled study	2	reminders for nonresponsive participants	Interventions to non-adhering participants	Chhatre et al. 2018
A year later, a second letter was sent to all participants with selected study findings and the result of the second lottery drawing.	STRATEGIES TO RECRUIT AND RETAIN OLDER FILIPINO-AMERICAN IMMIGRANTS FOR A CANCER SCREENING STUDY.	2	reminder letter	Interventions to non-adhering participants	Maxwell et al. 2005
After 1 week of no app use, participants were sent a text.	Evaluating and improving recruitment and retention in an mHealth clinical trial: an example of iterating methods during a trial.	2	reminder text	Interventions to non-adhering participants	Pfammatter et al. 2017
If app non-use continued, a second text was sent the following week.	Evaluating and improving recruitment and retention in an mHealth clinical trial: an example of iterating methods during a trial.	2	reminder text	Interventions to non-adhering participants	Pfammatter et al. 2017
Continued non-use resulted in a phone call the third week,	Evaluating and improving recruitment and retention in an mHealth clinical trial: an example of iterating methods during a trial.	2	reminder phone call	Interventions to non-adhering participants	Pfammatter et al. 2017
an email the fourth week	Evaluating and improving recruitment and retention in an mHealth clinical trial: an example of iterating methods during a trial.	2	reminder email	Interventions to non-adhering participants	Pfammatter et al. 2017
a postcard the fifth week	Evaluating and improving recruitment and retention in an mHealth clinical trial: an example of iterating methods during a trial.	2	reminder postcard	Interventions to non-adhering participants	Pfammatter et al. 2017
Text	Evaluating and improving recruitment and retention in an mHealth clinical trial: an example of iterating methods during a trial.	2	reminder text	Interventions to non-adhering participants	Pfammatter et al. 2017
Email	Evaluating and improving recruitment and retention in an mHealth clinical trial: an example of iterating methods during a trial.	2	reminder email	Interventions to non-adhering participants	Pfammatter et al. 2017
Phone call	Evaluating and improving recruitment and retention in an mHealth clinical trial: an example of iterating methods during a trial.	2	reminder phone call	Interventions to non-adhering participants	Pfammatter et al. 2017
Facebook message	Evaluating and improving recruitment and retention in an mHealth clinical trial: an example of iterating methods during a trial.	2	reminder social media	Interventions to non-adhering participants	Pfammatter et al. 2017
Postcard	Evaluating and improving recruitment and retention in an mHealth clinical trial: an example of iterating methods during a trial.	2	reminder postcard	Interventions to non-adhering participants	Pfammatter et al. 2017
Telephonic, in-person and posted reminders were made during the week preceding the scheduled visit. If a participant missed a visit, study staff were instructed to telephone or visit the participant on the same or subsequent day to reschedule the appointment.	Novel strategies implemented to ensure high participant retention rates in a community based HIV prevention effectiveness trial in South Africa and Zimbabwe	2	reminders in person	Interventions to non-adhering participants	Gappoo et al. 2009
Contributions to the church	Community health worker perspectives on recruitment and retention of recent immigrant women in a randomized clinical trial		contributions	incentive financial /	choi et al 2016
Compensate participants for their time	Successful Strategies for Practice-Based Recruitment of Racial and Ethnic Minority Pregnant Women in a Randomized Controlled Trial: the IDEAS for a Healthy Baby Study.		compensation	incentive financial /	Goff et al.
For interviews, participants that were uncountable received personalised letters and emails with contact information also provided in correspondences (Barnett et al. 2012).	Recruiting and retaining low-income, multi-ethnic women into randomized controlled trials: Successful strategies and staffing -		reminders	Interventions to non-adhering participants	Barnett et al. 2012
﻿Studies also used financial compensation as a retention strategy, with amounts ranging from $10 for 1 h of survey response to $200 for a full day of data collection with invasive testing.	Participant retention practices in longitudinal clinical research studies with high retention rates.		staff - incentives	incentive financial /	Abshire et al. 2017
﻿studies engaged participants through annual events, often held at entertainment venues (e.g., a dinner theater, horse racing)	Participant retention practices in longitudinal clinical research studies with high retention rates.			incentive non financial	Abshire et al. 2017
Discuss medical procedures provided (e.g., stress testing, lab work, diet and/or exercise consultation, blood pressure checks)	Strategies for Retaining Study Participants in Behavioral Intervention Trials: Retention Experiences of the NIH Behavior Change Consortium		incentives	incentive non financial	Coday et al. 2005

## Sheet: competence
Main Themes and retention strategies	Paper	sections included in	initial description	themes	author
A year later, a second letter was sent to all participants with selected study findings and the result of the second lottery drawing.	STRATEGIES TO RECRUIT AND RETAIN OLDER FILIPINO-AMERICAN IMMIGRANTS FOR A CANCER SCREENING STUDY.	2	inform - study findings	Keeping participants informed during the study	Maxwel et al. 2005
Exergames providing feedback about performance	Recruitment and retention of older adults in Assisted Living Facilities to a clinical trial using technology for falls prevention: A qualitative case study of barriers and facilitators		participant performance feedback	Keeping participants informed during the study	Meekes, Ford, Stanmore 2020
In April 2000, after about half of all women had been due for their 12 month follow-up survey, all enrollees received a personalized letter with an update on study activities, including the first lottery drawing that had taken place in one of the study sites.	STRATEGIES TO RECRUIT AND RETAIN OLDER FILIPINO-AMERICAN IMMIGRANTS FOR A CANCER SCREENING STUDY.	2	infrom - study findings	Keeping participants informed during the study	Maxwell et al. 2005
Therapist motivating residents by supporting them to feel confident and safe	Recruitment and retention of older adults in Assisted Living Facilities to a clinical trial using technology for falls prevention: A qualitative case study of barriers and facilitators	2	participant support	Participant Education	Meekes, Ford, Stanmore 2020
Peers sharing positive experiences	Recruitment and retention of older adults in Assisted Living Facilities to a clinical trial using technology for falls prevention: A qualitative case study of barriers and facilitators	2	peer to peer sharing	Participant Education	Meekes, Ford, Stanmore 2020
Recruiters helped women plan ahead for study period	Engaging African American breast cancer survivors in an intervention trial: culture, responsiveness and community.		participant planning	Participant Education	Germino et al. 2011
T1: Intervention materials delivered in person; data collectors reviewed and trained women in salivary cortisol selection	Engaging African American breast cancer survivors in an intervention trial: culture, responsiveness and community.		participant training	Participant Education	Germino et al. 2011
clear and transparent data collection procedures	Recruitment, recruitment, recruitment' - the need for more focus on retention: a qualitative study of five trials.	2	clarity of procedures	Participant Education	Daykin et al 2018
Emphasize need for complete data	Strategies for Retaining Study Participants in Behavioral Intervention Trials: Retention Experiences of the NIH Behavior Change Consortium	2	participant understanding	Participant Education	Coday et al. 2005
Therapist advice regarding physical function	Recruitment and retention of older adults in Assisted Living Facilities to a clinical trial using technology for falls prevention: A qualitative case study of barriers and facilitators		participant education	Participant Education	Meekes, Ford, Stanmore 2020
Therapist explains how exercises may assist daily activities of living	Recruitment and retention of older adults in Assisted Living Facilities to a clinical trial using technology for falls prevention: A qualitative case study of barriers and facilitators		participant education	Participant Education	Meekes, Ford, Stanmore 2020
﻿For example, some studies hosted educational discussion forums where physicians or nurses led small group discussions related to disease management.	Participant retention practices in longitudinal clinical research studies with high retention rates.	2	participant education	Participant Education	Abshire, et al. 2017
Addressing participants’ health literacy levels.	Lessons learned for recruitment and retention of low-income African Americans		patient education	Participant Education	Taani et al. 2020
﻿Participants with Fuch’s corneal dystrophy were encouraged to invite the study team to family gatherings and reunions to provide education and testing for this genetic disorder.	Participant retention practices in longitudinal clinical research studies with high retention rates.	2	disease Education	Participant Education	Abshire, et al. 2017
Posting of signs in the clinic waiting areas and bathrooms stating that participants should notify the Coordinator if they have been waiting for more than 10 min	Novel strategies implemented to ensure high participant retention rates in a community based HIV prevention effectiveness trial in South Africa and Zimbabwe	2	on-site information	On-site information and experience	gappoo et al. 2009
﻿Some encouraged participants to bring items from home to make themselves comfortable, such as a blanket or pillow.	Participant retention practices in longitudinal clinical research studies with high retention rates.	3	onsite experience	On-site information and experience	Abshire, et al. 2017
Employing of client liaison officers who interface with waiting participants to describe the waiting periods to be expected	Novel strategies implemented to ensure high participant retention rates in a community based HIV prevention effectiveness trial in South Africa and Zimbabwe	2	on-site information	On-site information and experience	gappoo et al. 2009

## Sheet: Organisational competence
Main Themes and retention strategies	Paper	sections included in	initial description	themes	author
immediate and multifaceted follow-up on missed visits o A database was used which generated a list of the participants who attended their monthly follow-up visits. o A separate list of participants who missed their visit was also created and distributed to the community out- reach workers. The community outreach workers thus were able to use the locator information to immediately begin tracing th…	Maximizing participant retention in a phase 2B HIV prevention trial in Kampala, Uganda: The MTN-003 (VOICE) Study.	2	site - use of Data Base	Internal site communication, updates, and progress	Wynne, et al. 2018
Communication among members of the research team.	Lessons learned for recruitment and retention of low-income African Americans		site - internal communication	Internal site communication, updates, and progress	Tanni et al. 2020
Regular team conference calls Retention workshop	Retention strategies and factors associated with missed visits among low income women at increased risk of HIV acquisition in the US (HPTN 064)		staff - team conference / Retention workshop	Internal site communication, updates, and progress	Haley et al. 2014
Good site relationship/regular contact with sites to ensure buy in	Identifying research priorities for effective retention strategies in clinical trials.	2	site - relationship/regular contact	Internal site communication, updates, and progress	Kearney et al. 2017
Communication between members of the research team and clinic staff	Lessons learned for recruitment and retention of low-income African Americans		site - internal communication	Internal site communication, updates, and progress	Tanni et al. 2020
﻿In most study teams, participant data tracking was complex; tracking methods were used to inform retention efforts and facilitate communication among team members.	Participant retention practices in longitudinal clinical research studies with high retention rates.	2	site - internal communication	Internal site communication, updates, and progress	Abshire et al. 2017
﻿Study teams ensured regular internal communication	Participant retention practices in longitudinal clinical research studies with high retention rates.		site - internal communication	Internal site communication, updates, and progress	Abshire et al. 2017
regarding cohort retention issues through meetings involving research assistants, study coordinators, data managers and principal investigators.	Participant retention practices in longitudinal clinical research studies with high retention rates.		site - internal retention meetings	Internal site communication, updates, and progress	Abshire et al. 2017
During these meetings, ﻿study teams examined their latest recruitment and retention rates, discussed strategies for participants who were difficult to contact and provided each other support and ideas.	Participant retention practices in longitudinal clinical research studies with high retention rates.	2	site - strategy discussion	Internal site communication, updates, and progress	Abshire et al. 2017
Since strategies were frequently adapted to reflect new or revised retention strategies tailored to individual participant’s circumstances, with many of the changes verbally discussed during team meetings, revised retention strategies were noted but not updated in the actual protocol.	Participant retention practices in longitudinal clinical research studies with high retention rates.	2	site - team meetings / discussions	Internal site communication, updates, and progress	Abshire et al. 2017
Provide updates on study study updates	Patient-centered recruitment and retention for a randomized controlled study		study - internal updates	Internal site communication, updates, and progress	Chhatre et al. 2018
Send letters of progress reports	Patient-centered recruitment and retention for a randomized controlled study		study - internal progress reports	Internal site communication, updates, and progress	Chhatre et al. 2018
clear and transparent data collection procedures	Recruitment, recruitment, recruitment' - the need for more focus on retention: a qualitative study of five trials.	2	study - clear procedures	Site procedures	Daykin et al. 2018
Staff the majority of clinic sessions	Successful Strategies for Practice-Based Recruitment of Racial and Ethnic Minority Pregnant Women in a Randomized Controlled Trial: the IDEAS for a Healthy Baby Study.		Staffing - consitancy	Site procedures	Goff et al. 2016
Rigorous monitoring, often using spreadsheets or databases, enabled team evaluation of the success of retention strategies or conversely the need to adapt or innovate for the most difficult-to-reach participants.	Participant retention practices in longitudinal clinical research studies with high retention rates.	2	site - patient monitoring	Site procedures	Abshire et al. 2017
One highly experienced study coordinator developed a checklist of techniques used to search for participants to help ensure a complete and systematic search process was consistently undertaken.	Participant retention practices in longitudinal clinical research studies with high retention rates.		site - check lists for search	Site procedures	Abshire et al. 2017
One study mentioned the importance of setting daily participant contact goals for each team member; an- other study used friendly competition as a way to engage team members.	Participant retention practices in longitudinal clinical research studies with high retention rates.		site - goals no patient contacts	Site procedures	Abshire et al. 2017
Unconscious influence of incentives	Recruitment, recruitment, recruitment' - the need for more focus on retention: a qualitative study of five trials.		site - internal incentives	Site procedures	Daykin et al. 2018
Record every call attempt to know when available and make notes if left message or not	Strategies for Retaining Study Participants in Behavioral Intervention Trials: Retention Experiences of the NIH Behavior Change Consortium	2	site - call inventory	Site procedures	Coday et al. 2005
Site training (initiation training and triggered training)	Identifying research priorities for effective retention strategies in clinical trials.		site - training	Staff being competent, well-functioning and trained	Kearney et al.
community health workers competency	Community health worker perspectives on recruitment and retention of recent immigrant women in a randomized clinical trial		staff - competent	Staff being competent, well-functioning and trained	Choi et al. 2016
The research teams were well-functioning, organized, and persistent - more detail regards this in paper quite broad	Participant retention practices in longitudinal clinical research studies with high retention rates.		staff - well-functioning, organized, and persistent	Staff being competent, well-functioning and trained	Abshire et al. 2017
• Upkeep physicians ongoing involvement ° Physician remains up to date with study to answer any questions • Assure easy accessibility to research staff	Patient-centered recruitment and retention for a randomized controlled study		staff - physicians eduction	Staff being competent, well-functioning and trained	Chhatre et al. 2018
Experience of trial team members	Recruitment, recruitment, recruitment' - the need for more focus on retention: a qualitative study of five trials.		staff - Experience of trial team	Staff being competent, well-functioning and trained	Daykin et al. 2018
﻿Study and site trainings	Retention strategies and factors associated with missed visits among low income women at increased risk of HIV acquisition in the US (HPTN 064)		training - ﻿Study and site	Staff being competent, well-functioning and trained	Haley et al. 2014
Improve phone skills of callers	Strategies for Retaining Study Participants in Behavioral Intervention Trials: Retention Experiences of the NIH Behavior Change Consortium		staff - phone skills	Staff being competent, well-functioning and trained	Coday et al. 2005
Develop collaboration with clinic staff	Successful Strategies for Practice-Based Recruitment of Racial and Ethnic Minority Pregnant Women in a Randomized Controlled Trial: the IDEAS for a Healthy Baby Study.		staff - clinic staff collaboration	Staff being competent, well-functioning and trained	Goff et al. 2016
Train navigators	Successful Strategies for Practice-Based Recruitment of Racial and Ethnic Minority Pregnant Women in a Randomized Controlled Trial: the IDEAS for a Healthy Baby Study.		staff - training - staff	Staff being competent, well-functioning and trained	Goff et al. 2016
Anticipate and be responsive to participants needs	Successful Strategies for Practice-Based Recruitment of Racial and Ethnic Minority Pregnant Women in a Randomized Controlled Trial: the IDEAS for a Healthy Baby Study.	2	staff - responsive	Staff being competent, well-functioning and trained	Goff et al. 2016
Team development approaches.	Lessons learned for recruitment and retention of low-income African Americans		staff - Team development	Staff being competent, well-functioning and trained	Tanni et al. 2020
The majority of studies (n = 11) used a team approach to retain study participants, employing several staff members to collect data and manage retention. Two of these studies employed a full-time staff member dedicated to implementing retention strategies and focused on optimizing participant follow up.	Participant retention practices in longitudinal clinical research studies with high retention rates.	2	staff- dedicated staff manage retention	Staff being competent, well-functioning and trained	Abshire et al. 2017
This person was given strategic support at team meetings, which included adapting or developing new approaches to overcome retention barriers when standard methods of contacting a participant had been exhausted.	Participant retention practices in longitudinal clinical research studies with high retention rates.		site - strategic support	Staff being competent, well-functioning and trained	Abshire et al. 2017
Other features of these successful teams included selecting appropriate individuals with responsibility for participant contact and providing intensive training and support on study protocols, including retention techniques.	Participant retention practices in longitudinal clinical research studies with high retention rates.	2	Staffing consitancy trained	Staff being competent, well-functioning and trained	Abshire et al. 2017
One research team provided training focused on providing staff with a common under- standing of empathy and sensitivity, including mock inter- views to prepare new staff prior to contacting participants on their own	Participant retention practices in longitudinal clinical research studies with high retention rates.	2	training - staff	Staff being competent, well-functioning and trained	Abshire et al. 2017
Participant transferred or accepted ‘‘Best Practices’’ consultation with other sites	Retention strategies and factors associated with missed visits among low income women at increased risk of HIV acquisition in the US (HPTN 064)			Staff being competent, well-functioning and trained	Haley et al. 2014
Peer/staff bonding	Strategies for Retaining Study Participants in Behavioral Intervention Trials: Retention Experiences of the NIH Behavior Change Consortium		staff rapport	Staff being competent, well-functioning and trained	Coday et al. 2005

## Sheet: Relatedness
Main Themes and retention strategies	Paper	sections included in	initial description	themes	author
Additionally participants often reported rumours and perceptions of the community dwellers regarding the trial to follow-up nurses, triage nurses, and medical monitors. Several participants mentioned how they were being stigmatized by some members of the community. Nurses and medical monitors took the opportunity at those times to reinforce messages relayed in the community by the SMC team. This …	A review of strategies used to retain participants in clinical research during an infectious disease outbreak: The PREVAIL I Ebola vaccine trial experience.		cultivating rapport / interpersonal relationship	Cultivating rapport and interpersonal relationships between staff and patient	Browne et al. 2018
principal investigators and study coordinators cultivating rapport with participants;	Culturally Competent Strategies for Recruitment and Retention of African American Populations into Clinical Trials.		staff / patient rapport	Cultivating rapport and interpersonal relationships between staff and patient	(Otado et al. 2015)
Develop trusting relationships	Effective recruitment and retention strategies for older members of rural minorities.		staff / patient rapport	Cultivating rapport and interpersonal relationships between staff and patient	Burns et al. 2008
All study staff were trained on Good Clinical Practice and the importance of trial staff establishing a trusting, respectful and confidential relationship with participants was emphasized. Training for staff to enable relationship /	Novel strategies implemented to ensure high participant retention rates in a community based HIV prevention effectiveness trial in South Africa and Zimbabwe		cultivating trusting relationships	Cultivating rapport and interpersonal relationships between staff and patient	gappoo et al. 2009
Trial staff who interacted with participants placed great value on maintaining contact with participants and interpersonal relationships to enhance retention.	Recruitment, recruitment, recruitment' - the need for more focus on retention: a qualitative study of five trials.		staff / patient rapport	Cultivating rapport and interpersonal relationships between staff and patient	Daykin et al 2018
Interviewees thought that engaging with the participants during trial recruitment and maintaining a good rapport was key to retention.	Use of strategies to improve retention in primary care randomised trials: a qualitative study with in-depth interviews.		staff / patient rapport	Cultivating rapport and interpersonal relationships between staff and patient	Brueton et al. 2014
Gentle and non-patronising approach	Recruitment and retention of older adults in Assisted Living Facilities to a clinical trial using technology for falls prevention: A qualitative case study of barriers and facilitators		staff / patient rapport	Cultivating rapport and interpersonal relationships between staff and patient	Meekes, Ford, Stanmore 2020
specific characteristics of therapist such as approachable, supportive (see paragraph ‘Therapists’)	Recruitment and retention of older adults in Assisted Living Facilities to a clinical trial using technology for falls prevention: A qualitative case study of barriers and facilitators		staff / patient rapport	Cultivating rapport and interpersonal relationships between staff and patient	Meekes, Ford, Stanmore 2020
Good existing relationship	Community health worker perspectives on recruitment and retention of recent immigrant women in a randomized clinical trial		staff / patient rapport	Cultivating rapport and interpersonal relationships between staff and patient	choi et al 2016
Charismatic instructors delivered interventions	Strategies to improve recruitment and retention of older stroke survivors to a randomized clinical exercise trial.		staff / patient rapport	Cultivating rapport and interpersonal relationships between staff and patient	Taylor-Piliae et al. 2014
During recruitment, subjects received monetary incentives immediately after completing screening visit 1 and randomization. None was given at visit 2. The incentive value was relatively small ($10 gift certificates to a local grocery store after screening visit 1 and $25 after ran- domization), and was intended to acknowledge the sub- jects’ contribution and to encourage continued participation. …	Successful recruitment and retention strategies for a randomized weight management trial for people with diabetes living in rural, medically underserved counties of South Carolina: the POWER study.	3	staff / patient rapport	Cultivating rapport and interpersonal relationships between staff and patient	Parra-Medina et al. 2004
Genuine attention and care	Community health worker perspectives on recruitment and retention of recent immigrant women in a randomized clinical trial		providing attention and care	Participant encouragement, care, and support	choi et al 2016
Fulfilling additional needs of the participants using community resources	Community health worker perspectives on recruitment and retention of recent immigrant women in a randomized clinical trial	3	providing attention and care	Participant encouragement, care, and support	choi et al 2016
Those relationships were forged using informal relational strategies; for example, by making cups of tea during trial appointments,	Recruitment, recruitment, recruitment' - the need for more focus on retention: a qualitative study of five trials.		providing attention and care	Participant encouragement, care, and support	Daykin et al 2018
The moral compass of individual trial team members - how they interact with participants	Recruitment, recruitment, recruitment' - the need for more focus on retention: a qualitative study of five trials.		respectful behaviour	Participant encouragement, care, and support	Daykin et al 2018
Listen to & problem-solve reasons for missing visits Discuss motivations (quality of life, family, health)	Strategies for Retaining Study Participants in Behavioral Intervention Trials: Retention Experiences of the NIH Behavior Change Consortium	3	providing attention and care	Participant encouragement, care, and support	Coday et al. 2005
Verbal thank you	Strategies for Retaining Study Participants in Behavioral Intervention Trials: Retention Experiences of the NIH Behavior Change Consortium		respectful behaviour	Participant encouragement, care, and support	Coday et al. 2005
Call relatives, friends, emergency contact listed and ask them to discuss with participant benefits of continuing	Strategies for Retaining Study Participants in Behavioral Intervention Trials: Retention Experiences of the NIH Behavior Change Consortium	2	encourage continued partipation - by patient contacts	Participant encouragement, care, and support	Coday et al. 2005
Call physician, health clinic, or recovery center and ask other health care providers to encourage participant to continue	Strategies for Retaining Study Participants in Behavioral Intervention Trials: Retention Experiences of the NIH Behavior Change Consortium	2	encourage continued partipation - by health care pros	Participant encouragement, care, and support	Coday et al. 2005
Speak with their significant other if significant other has reservations about continued participation	Strategies for Retaining Study Participants in Behavioral Intervention Trials: Retention Experiences of the NIH Behavior Change Consortium		encourage continued partipation - by patient contacts	Participant encouragement, care, and support	Coday et al. 2005
Calls from members of the support group .	Strategies for Retaining Study Participants in Behavioral Intervention Trials: Retention Experiences of the NIH Behavior Change Consortium		peer to peer support	Participant encouragement, care, and support	Coday et al. 2005
Personalized attention and encouragement	Strategies to improve recruitment and retention of older stroke survivors to a randomized clinical exercise trial.		providing attention and care	Participant encouragement, care, and support	Taylor-Piliae et al. 2014
If subjects missed appoint- ments, staff contacted them by telephone or in person to reschedule. Staff made accommodations and showed concern for personal situations.	Successful recruitment and retention strategies for a randomized weight management trial for people with diabetes living in rural, medically underserved counties of South Carolina: the POWER study.	3	providing attention and care	Participant encouragement, care, and support	Parra-Medina et al. 2004
Therapist supervision of resident undertaking the Exergames	Recruitment and retention of older adults in Assisted Living Facilities to a clinical trial using technology for falls prevention: A qualitative case study of barriers and facilitators		site supervision	Participant encouragement, care, and support	Meekes, Ford, Stanmore 2020
Therapist motivating residents by supporting them to feel confident and safe	Recruitment and retention of older adults in Assisted Living Facilities to a clinical trial using technology for falls prevention: A qualitative case study of barriers and facilitators	2	staff support	Participant encouragement, care, and support	Meekes, Ford, Stanmore 2020
Support from Housing Association Manager	Recruitment and retention of older adults in Assisted Living Facilities to a clinical trial using technology for falls prevention: A qualitative case study of barriers and facilitators		staff support	Participant encouragement, care, and support	Meekes, Ford, Stanmore 2020
Researcher's characteristic of being approachable	Recruitment and retention of older adults in Assisted Living Facilities to a clinical trial using technology for falls prevention: A qualitative case study of barriers and facilitators		staff approachable	Participant encouragement, care, and support	Meekes, Ford, Stanmore 2020
Peers cheering and clapping for each other	Recruitment and retention of older adults in Assisted Living Facilities to a clinical trial using technology for falls prevention: A qualitative case study of barriers and facilitators		peer support	Participant encouragement, care, and support	Meekes, Ford, Stanmore 2020
Peers sharing positive experiences	Recruitment and retention of older adults in Assisted Living Facilities to a clinical trial using technology for falls prevention: A qualitative case study of barriers and facilitators	2	peer support - sharing positive experiences	Participant encouragement, care, and support	Meekes, Ford, Stanmore 2020
Having residents with strong personalities at the facility participating in the study	Recruitment and retention of older adults in Assisted Living Facilities to a clinical trial using technology for falls prevention: A qualitative case study of barriers and facilitators		peer to peer relationship	Participant encouragement, care, and support	Meekes, Ford, Stanmore 2020
﻿For example, some studies hosted educational discussion forums where physicians or nurses led small group discussions related to disease management.	Participant retention practices in longitudinal clinical research studies with high retention rates.	2	staff / peer group discussions	Participant encouragement, care, and support	Abshire, et al. 2017
One research team provided training focused on providing staff with a common under- standing of empathy and sensitivity, including mock inter- views to prepare new staff prior to contacting participants on their own	Participant retention practices in longitudinal clinical research studies with high retention rates.	2	staff empathy and sensitivity	Participant encouragement, care, and support	Abshire, et al. 2017
﻿When appropriate, some studies sought to engage participants in groups, instead of individually, fostering a sense of community.	Participant retention practices in longitudinal clinical research studies with high retention rates.		peer group work	Participant encouragement, care, and support	Abshire, et al. 2017
Communication ( this is broken up here and above ) between members of the research team and participants.Ongoing communications. - thank you / greeting card	Lessons learned for recruitment and retention of low-income African Americans	2	personalised cards / notes	Personalised contact between site and participant	Taani et al. 2020
Principle Investigator calls	Strategies for Retaining Study Participants in Behavioral Intervention Trials: Retention Experiences of the NIH Behavior Change Consortium	2	personal phone calls - from senior staff	Personalised contact between site and participant	Coday et al. 2005
The tracking system could generate automated appointment reminder letters, birthday greetings, and reminder telephone call lists for research staff. Communications	Successful recruitment and retention strategies for a randomized weight management trial for people with diabetes living in rural, medically underserved counties of South Carolina: the POWER study.	2	personalised cards / notes	Personalised contact between site and participant	Parra-Medina et al. 2004
﻿studies sent regular newsletters and cards for holidays, birthdays and even condolences.	Participant retention practices in longitudinal clinical research studies with high retention rates.	2	personalised cards / notes	Personalised contact between site and participant	Abshire, et al. 2017
post visit telephone calls to inquire about participants’ well-being, how they feel about the studies and their concerns;	Culturally Competent Strategies for Recruitment and Retention of African American Populations into Clinical Trials.	2	personalised phone calls	Personalised contact between site and participant	Otado et al. 2015
Individual letters and retention gifts mailed every 2 months; birthday cards sent to all participants.	Engaging African American breast cancer survivors in an intervention trial: culture, responsiveness and community.	2	personalised cards / notes	Personalised contact between site and participant / gift	Germino et al. 2011
Other retention tactics included email greetings for birthdays, holidays, and significant NU events.	Evaluating and improving recruitment and retention in an mHealth clinical trial: an example of iterating methods during a trial.		personalised email	Personalised contact between site and participant	Pfammatter et al. 2017
Personalized handwritten thank-you notes for continued participation to maintain high interest over the entire study duration	Patient-centered recruitment and retention for a randomized controlled study		personalised cards / notes	Personalised contact between site and participant	Chhatre et al. 2018
Interviewees would also follow up participants with telephone calls if participants became ill during the trial even if the participants’ illness had nothing to do with the trial:	Recruitment, recruitment, recruitment' - the need for more focus on retention: a qualitative study of five trials.		personalised phone calls	Personalised contact between site and participant	Daykin et al 2018
Monthly phone calls	Retention strategies and factors associated with missed visits among low income women at increased risk of HIV acquisition in the US (HPTN 064)		personalised phone calls	Personalised contact between site and participant	Haley et al. 2014
Personalized notes (e.g., thank you, birthday, holiday)	Retention strategies and factors associated with missed visits among low income women at increased risk of HIV acquisition in the US (HPTN 064)		personalised cards / notes	Personalised contact between site and participant	Haley et al. 2014
Birthday/Holiday/Thank You cards	Strategies for Retaining Study Participants in Behavioral Intervention Trials: Retention Experiences of the NIH Behavior Change Consortium		personalised cards / notes	Personalised contact between site and participant	Coday et al. 2005
“Touch-base” call or e-mail between scheduled visits Sponsor holiday party	Strategies for Retaining Study Participants in Behavioral Intervention Trials: Retention Experiences of the NIH Behavior Change Consortium		personalised phone calls / email	Personalised contact between site and participant	Coday et al. 2005
If ill, send card and call to check on status If family death/illness, send card from group or staff	Strategies for Retaining Study Participants in Behavioral Intervention Trials: Retention Experiences of the NIH Behavior Change Consortium		personalised cards / notes	Personalised contact between site and participant	Coday et al. 2005
In April 2000, after about half of all women had been due for their 12 month follow-up survey, all enrollees received a personalized letter with an update on study activities, including the first lottery drawing that had taken place in one of the study sites.	STRATEGIES TO RECRUIT AND RETAIN OLDER FILIPINO-AMERICAN IMMIGRANTS FOR A CANCER SCREENING STUDY.	2	personalised letter	Personalised contact between site and participant	Maxwell et al. 2005
Give framed Polaroid picture of mom and baby, or of participant with peers/staff	Strategies for Retaining Study Participants in Behavioral Intervention Trials: Retention Experiences of the NIH Behavior Change Consortium		personalised gift	Personalised gift	Coday et al. 2005
﻿one study invited participants to send in artwork created by the participant or their grandchildren to be used in future study correspondence and ﻿calendar that featured different artwork for each month that was sent to each participant	Participant retention practices in longitudinal clinical research studies with high retention rates.	2	personlised artwork gift	Personalised gift	Abshire, et al. 2017
Research was conducted within the community health center where potential participants were established patients and were familiar with the health center.	A collaborative approach to the recruitment and retention of minority patients with diabetes in rural community health centers	2	staff familiarity	Site and staff familiarity	Davis et al. 2009
Staff name tags: staff are more accountable for good customer service	Novel strategies implemented to ensure high participant retention rates in a community based HIV prevention effectiveness trial in South Africa and Zimbabwe		staff identification	Site and staff familiarity	gappoo et al. 2009
﻿Lastly, many teams sought to develop strong staff-participant relationships by having the same staff throughout the follow-up period, which created long-standing relationships (e.g., decade-long) between study staff and participants. ﻿How- ever, some studies, such as the CAPABLE study [11], did not require the same staff member to perform follow-up and yet were able to maintain a high retention …	Participant retention practices in longitudinal clinical research studies with high retention rates.		staff familiarity	Site and staff familiarity	Abshire, et al. 2017
Five of 11 studies allocated a specific number of participants to one team member who served as the study’s primary point of contact for that group of participants.	Participant retention practices in longitudinal clinical research studies with high retention rates.	2	staff familiarity	Site and staff familiarity	Abshire, et al. 2017
Therapist wearing physiotherapist uniforms	Recruitment and retention of older adults in Assisted Living Facilities to a clinical trial using technology for falls prevention: A qualitative case study of barriers and facilitators	2	staff familiarity	Site and staff familiarity	Meekes, Ford, Stanmore 2020
Therapist maintaining a comfortable atmosphere in the group	Recruitment and retention of older adults in Assisted Living Facilities to a clinical trial using technology for falls prevention: A qualitative case study of barriers and facilitators		site atmosphere	Group atmosphere	Meekes, Ford, Stanmore 2020
Relaxed and comfortable atmosphere	Recruitment and retention of older adults in Assisted Living Facilities to a clinical trial using technology for falls prevention: A qualitative case study of barriers and facilitators		site atmosphere	Group atmosphere	Meekes, Ford, Stanmore 2020
Have a consistent person for follow-up visits	Effective recruitment and retention strategies for older members of rural minorities.		familiar staff	Site and staff familiarity	Burns et al. 2008
Newsletters (with testimonials)	Strategies for Retaining Study Participants in Behavioral Intervention Trials: Retention Experiences of the NIH Behavior Change Consortium	2	peer to peer sharing	Participant encouragement, care, and support	Coday et al. 2005
Emphasize importance—helping others and/or national scope of group	Strategies for Retaining Study Participants in Behavioral Intervention Trials: Retention Experiences of the NIH Behavior Change Consortium	2	encourage alturism / remind patint of reason to sign up	Participant encouragement, care, and support	Coday et al. 2005
Study site collaboration.- A partnership was established with the free community clinic system with three sites that served only the uninsured with a predominantly African American population. This collaboration strengthened the study team’s abilities to recruit and retain participants. The PI had served the same community for over 20 years and was well-known to the clinic director and lead staff…	Lessons learned for recruitment and retention of low-income African Americans		site- in site collaboration	Site and staff familiarity	Tanni et al. 2020
contacting particinpats using Social media (e.g., Facebook)	Retention strategies and factors associated with missed visits among low income women at increased risk of HIV acquisition in the US (HPTN 064)			Cultivating rapport and interpersonal relationships between staff and patient	Haley et al. 2014
Use culturally appropriate intervention materials appropriate language and study symbols depiction in study materials	Effective recruitment and retention strategies for older members of rural minorities.		intervention materials	culturally appropriate intervention materials	Burns et al. 2008

## Sheet: contact tracking schduling 
Main Themes and retention strategies	Paper	sections included in	initial description	themes	author
Their primary role was to follow up with the participants in their community to ensure any medical issues such as vaccination reaction were reported, to remind them of their next clinic visit, and to survey for potential adverse social or community perceptions regarding the trial. Additionally, trackers were trained in infectious disease control procedures because they were working in an outbreak…	A review of strategies used to retain participants in clinical research during an infectious disease outbreak: The PREVAIL I Ebola vaccine trial experience.		reminders	Study and appointment reminders and scheduling	Browne et al. 2018
Prior to each visit, participants received a reminder letter, as well as a reminder phone call the night before their scheduled appointment. Comms reminders	A collaborative approach to the recruitment and retention of minority patients with diabetes in rural community health centers		reminder call / reminder letter	Study and appointment reminders and scheduling	Davis et al. 2009
Appointment cards were issued to all participants for follow-up visits and visits were scheduled on the target date (calculated in 91-day intervals from the date of enrolment) or as close to the target date as possible.	Novel strategies implemented to ensure high participant retention rates in a community based HIV prevention effectiveness trial in South Africa and Zimbabwe		appointment cards issued	Study and appointment reminders and scheduling	Gappoo et al. 2009
sending reminders to participants about their upcoming appointments via telephone or sending post cards;	Culturally Competent Strategies for Recruitment and Retention of African American Populations into Clinical Trials.		reminder call / reminder postcard	Study and appointment reminders and scheduling	Otado et al. 2015
﻿Visit reminders - At the point of enrolment, a visit calendar was generated for participants which showed the sequence of visits for the duration of the study. The community outreach workers would call the participants the day before these visits to remind them about their appointments.	Maximizing participant retention in a phase 2B HIV prevention trial in Kampala, Uganda: The MTN-003 (VOICE) Study.		reminder calendar	Study and appointment reminders and scheduling	Wynne et al. 2018
study reminders	Participant retention practices in longitudinal clinical research studies with high retention rates.		reminders	Study and appointment reminders and scheduling	Abshire et al. 2017
﻿Many studies sent reminder letters about the study and upcoming visits at regular intervals.	Participant retention practices in longitudinal clinical research studies with high retention rates.		reminder letters	Study and appointment reminders and scheduling	Abshire et al. 2017
Research staff mailed logo branded Postcards to participants to remind them of upcoming interviews. The postcards were mailed approximately 10days before the start of an interview window. The postcard listed the dates of the interview window, as well as study contact information.	Recruiting and retaining low-income, multi-ethnic women into randomized controlled trials: Successful strategies and staffing -		incentive merchandise	Study and appointment reminders and scheduling	Barnett et al. 2012,
RAs searched participants' medical records for upcoming clinic visits for the hard to reach participant or baby. RAs would meet mothers at their visits to either issue an in-person reminder of the upcoming interview, or to conduct the interview in person if the visit was within the interview window. Updated contact information was also obtained at this time.	Recruiting and retaining low-income, multi-ethnic women into randomized controlled trials: Successful strategies and staffing -		reminders	Study and appointment reminders and scheduling	Barnett et al. 2012
RAs sent out personalized letters and e-mails to alert participants that they were unable to reach them to conduct the interviews. Study contact information was provided in this correspondence.	Recruiting and retaining low-income, multi-ethnic women into randomized controlled trials: Successful strategies and staffing -		reminder letter / reminder email	Study and appointment reminders and scheduling	Barnett et al. 2012
Communication – • Remind nonresponsive participants ° Contact via preferred method of communication (telephone or email) ° Make telephone calls during optimal hours of between 4 pm and 6 pm ° Re-sending assessment packages	Patient-centered recruitment and retention for a randomized controlled study	2	reminders calls / reminders letters / reminders email	Study and appointment reminders and scheduling	Chhatre et al. 2018
Make multiple calls on different days/times and weekends	Strategies for Retaining Study Participants in Behavioral Intervention Trials: Retention Experiences of the NIH Behavior Change Consortium	3	call participant	Study and appointment reminders and scheduling	Coday et al. 2005
Call relatives, friends, emergency listing, recovery centre contacts	Strategies for Retaining Study Participants in Behavioral Intervention Trials: Retention Experiences of the NIH Behavior Change Consortium		call participant contacts	Study and appointment reminders and scheduling	Coday et al. 2005
Purchase a mail service that gives notice of non delivery plus forwarding information when available	Strategies for Retaining Study Participants in Behavioral Intervention Trials: Retention Experiences of the NIH Behavior Change Consortium		mail delivery notice	Study and appointment reminders and scheduling	Coday et al. 2005
E-mail participant if unable to reach by phone	Strategies for Retaining Study Participants in Behavioral Intervention Trials: Retention Experiences of the NIH Behavior Change Consortium		email participant	Study and appointment reminders and scheduling	Coday et al. 2005
Call relatives, friends, emergency contact listed and ask them to discuss with participant benefits of continuing	Strategies for Retaining Study Participants in Behavioral Intervention Trials: Retention Experiences of the NIH Behavior Change Consortium	2	call particiapnt contacts	Study and appointment reminders and scheduling	Coday et al. 2005
Call physician, health clinic, or recovery center and ask other health care providers to encourage participant to continue	Strategies for Retaining Study Participants in Behavioral Intervention Trials: Retention Experiences of the NIH Behavior Change Consortium	2	call participant contacts	Study and appointment reminders and scheduling	Coday et al. 2005
Send out surveys, reminder letters prior to visit	Strategies for Retaining Study Participants in Behavioral Intervention Trials: Retention Experiences of the NIH Behavior Change Consortium		post reminder letters / post surveys	Study and appointment reminders and scheduling	Coday et al. 2005
Call patients the day before to remind them of their scheduled visit	Strategies for Retaining Study Participants in Behavioral Intervention Trials: Retention Experiences of the NIH Behavior Change Consortium		telephone reminder	Study and appointment reminders and scheduling	Coday et al. 2005
The study protocol called for at least 10 call attempts to be made per participant per contact at varying times of the day and days of the week, including evenings and weekends.	Recruitment and retention of Latinos in a primary care-based physical activity and diet trial: The Resources for Health study.	2	call participant contacts	Study and appointment reminders and scheduling	Eakin et al. 2007
Visit reminders calls or letters	Novel strategies implemented to ensure high participant retention rates in a community based HIV prevention effectiveness trial in South Africa and Zimbabwe		reminders calls / reminders letters	Study and appointment reminders and scheduling	Gappoo et al. 2009
Missed visit follow ups	Novel strategies implemented to ensure high participant retention rates in a community based HIV prevention effectiveness trial in South Africa and Zimbabwe		missed visit follow up	Study and appointment reminders and scheduling	Gappoo et al. 2009
Telephonic, in-person and posted reminders were made during the week preceding the scheduled visit. If a participant missed a visit, study staff were instructed to telephone or visit the participant on the same or subsequent day to reschedule the appointment.	Novel strategies implemented to ensure high participant retention rates in a community based HIV prevention effectiveness trial in South Africa and Zimbabwe	2	reminder call / reminder posted / reminder in person	Study and appointment reminders and scheduling	Gappoo et al. 2009
Reminder letters and postcards	Retention strategies and factors associated with missed visits among low income women at increased risk of HIV acquisition in the US (HPTN 064)		reminder letters	Study and appointment reminders and scheduling	Haley et al. 2014
After 1 week of no app use, participants were sent a text.	Evaluating and improving recruitment and retention in an mHealth clinical trial: an example of iterating methods during a trial.	2	reminder text	Study and appointment reminders and scheduling	Pfammatter et al. 2017
If app non-use continued, a second text was sent the following week.	Evaluating and improving recruitment and retention in an mHealth clinical trial: an example of iterating methods during a trial.	2	reminder text	Study and appointment reminders and scheduling	Pfammatter et al. 2017
Continued non-use resulted in a phone call the third week,	Evaluating and improving recruitment and retention in an mHealth clinical trial: an example of iterating methods during a trial.	2	reminder call	Study and appointment reminders and scheduling	Pfammatter et al. 2017
an email the fourth week	Evaluating and improving recruitment and retention in an mHealth clinical trial: an example of iterating methods during a trial.	2	reminder email	Study and appointment reminders and scheduling	Pfammatter et al. 2017
a postcard the fifth week	Evaluating and improving recruitment and retention in an mHealth clinical trial: an example of iterating methods during a trial.	2	reminder postcard	Study and appointment reminders and scheduling	Pfammatter et al. 2017
After 1 week of no app use, participants were sent a text.	Evaluating and improving recruitment and retention in an mHealth clinical trial: an example of iterating methods during a trial.	2	reminder text	Study and appointment reminders and scheduling	Pfammatter et al. 2017
If app non-use continued, a second text was sent the following week.	Evaluating and improving recruitment and retention in an mHealth clinical trial: an example of iterating methods during a trial.	2	reminder text	Study and appointment reminders and scheduling	Pfammatter et al. 2017
Continued non-use resulted in a phone call the third week,	Evaluating and improving recruitment and retention in an mHealth clinical trial: an example of iterating methods during a trial.	2	reminder call	Study and appointment reminders and scheduling	Pfammatter et al. 2017
an email the fourth week	Evaluating and improving recruitment and retention in an mHealth clinical trial: an example of iterating methods during a trial.	2	reminder email	Study and appointment reminders and scheduling	Pfammatter et al. 2017
a postcard the fifth week	Evaluating and improving recruitment and retention in an mHealth clinical trial: an example of iterating methods during a trial.	2	reminder postcard	Study and appointment reminders and scheduling	Pfammatter et al. 2017
Text	Evaluating and improving recruitment and retention in an mHealth clinical trial: an example of iterating methods during a trial.	2	reminder text	Study and appointment reminders and scheduling	Pfammatter et al. 2017
Email	Evaluating and improving recruitment and retention in an mHealth clinical trial: an example of iterating methods during a trial.	2	reminder email	Study and appointment reminders and scheduling	Pfammatter et al. 2017
Phone call	Evaluating and improving recruitment and retention in an mHealth clinical trial: an example of iterating methods during a trial.	2	reminder call	Study and appointment reminders and scheduling	Pfammatter et al. 2017
Facebook message	Evaluating and improving recruitment and retention in an mHealth clinical trial: an example of iterating methods during a trial.	2	reminder facebook message	Study and appointment reminders and scheduling	Pfammatter et al. 2017
Postcard	Evaluating and improving recruitment and retention in an mHealth clinical trial: an example of iterating methods during a trial.	2	reminder postcard	Study and appointment reminders and scheduling	Pfammatter et al. 2017
contact/scheduling	Participant retention practices in longitudinal clinical research studies with high retention rates.		scheduling	Study and appointment reminders and scheduling	Abshire et al. 2017
Reschedule visits multiple times	Strategies for Retaining Study Participants in Behavioral Intervention Trials: Retention Experiences of the NIH Behavior Change Consortium	2	scheduling	Study and appointment reminders and scheduling	Coday et al. 2005
Extend window if they have not received minimum no. of calls	Strategies for Retaining Study Participants in Behavioral Intervention Trials: Retention Experiences of the NIH Behavior Change Consortium	2	contact window extension	Study and appointment reminders and scheduling	Coday et al. 2005
Use scheduling and calendar software, visit window reports, prompts	Strategies for Retaining Study Participants in Behavioral Intervention Trials: Retention Experiences of the NIH Behavior Change Consortium		scheduling software	Study and appointment reminders and scheduling	Coday et al. 2005
Monetary incentives were also used to enhance retention of subjects during the 12-month follow-up period. To encourage completion of standardized visits, research staff disclosed the incentive to subjects when scheduling visits by telephone. Subjects received a $25 pharmacy gift certificate and refrigerator magnet with study logo at 3 months, a $20 grocery store gift certificate plus a study t-sh…	Successful recruitment and retention strategies for a randomized weight management trial for people with diabetes living in rural, medically underserved counties of South Carolina: the POWER study.	2	scheduling call	Study and appointment reminders and scheduling	Parra-Medina et al. 2004
Ongoing communications. - ﻿Communication between members of the research team and participants.- phone, texts, or emails three times and, if unsuccessful, then a letter was sent. For appointments / scheduling	Lessons learned for recruitment and retention of low-income African Americans		scheduling call / scheduling text / scheduling email	Study and appointment reminders and scheduling	Taani et al. 2020
During visits with participants, the trackers interviewed them for medical symptoms or problems. This included whether the participant was hospitalized, had any social or personal issues, and what community perception was regarding the trial. After the visits with participants, the trackers reported this information to the site manager, the medical monitor, and the SMC team. The trackers obtained…	A review of strategies used to retain participants in clinical research during an infectious disease outbreak: The PREVAIL I Ebola vaccine trial experience.		data collection method	On-going communication and data collection methods	Browne et al. 2018
The majority of studies (n = 11) used a team approach to retain study participants, employing several staff members to collect data and manage retention. Two of these studies employed a full-time staff member dedicated to implementing retention strategies and focused on optimizing participant follow up.	Participant retention practices in longitudinal clinical research studies with high retention rates.	2	optimizing particpant follow up	On-going communication and data collection methods	Abshire et al. 2017
Telephone calls	Use of strategies to improve retention in primary care randomised trials: a qualitative study with in-depth interviews.		telephone calls	On-going communication and data collection methods	Brueton et al. 2014
Give “break” from contact/calls	Strategies for Retaining Study Participants in Behavioral Intervention Trials: Retention Experiences of the NIH Behavior Change Consortium	2	particpant contact	On-going communication and data collection methods	Coday et al. 2005
Don’t leave message at every call attempt	Strategies for Retaining Study Participants in Behavioral Intervention Trials: Retention Experiences of the NIH Behavior Change Consortium	2	particpant contact	On-going communication and data collection methods	Coday et al. 2005
Coordinators/site directors visiting “difficult” participants	Novel strategies implemented to ensure high participant retention rates in a community based HIV prevention effectiveness trial in South Africa and Zimbabwe	2	in person visit	On-going communication and data collection methods	Gappoo et al. 2009
Three months after the group session, we attempted to recontact all women for a short telephone interview.	STRATEGIES TO RECRUIT AND RETAIN OLDER FILIPINO-AMERICAN IMMIGRANTS FOR A CANCER SCREENING STUDY.		telephone interview	On-going communication and data collection methods	Maxwell et al. 2005
A second telephone survey was attempted at 12 month after the group session, followed by a thank- you letter and $10 payment upon completion.	STRATEGIES TO RECRUIT AND RETAIN OLDER FILIPINO-AMERICAN IMMIGRANTS FOR A CANCER SCREENING STUDY.	2	telephone survey	On-going communication and data collection methods	Maxwell et al. 2005
Make frequent follow-up contacts	Effective recruitment and retention strategies for older members of rural minorities.		participant contact	On-going communication and data collection methods	Burns et al. 2008
Communication ( this is broken up here and below ) between members of the research team and participants.Ongoing communications. - phone / text/ email / letter	Lessons learned for recruitment and retention of low-income African Americans		on going communication call / letter / text / email	On-going communication and data collection methods	Taani et al. 2020
Communication ( this is broken up here and above ) between members of the research team and participants.Ongoing communications. - thank you / greeting card	Lessons learned for recruitment and retention of low-income African Americans	2	on going communication	On-going communication and data collection methods	Taani et al. 2020
At the baseline visit, participants would give their full family name. The trackers quickly realized that communities often only know residents by nicknames (e.g. “Playboy” or “Ma Tete”). As a result, the trackers suggested the trial team also gather at baseline any nicknames by which the participants were known in their communities. This allowed for quicker and more effective follow-up.	A review of strategies used to retain participants in clinical research during an infectious disease outbreak: The PREVAIL I Ebola vaccine trial experience.		patient info collection	Collection of participant contact and personal information	Browne et al. 2018
Detailed records were kept for the participant and at least one additional contact person. These records were updated at every participant contact.	Participant retention practices in longitudinal clinical research studies with high retention rates.		participant info collection /participant close contacts contact info collection	Collection of participant contact and personal information	Abshire et al. 2017
During recruitment, participants were required to provide contact information for themselves as well as two other contact persons. Participants were asked for address, cell phone number, home phone number, work phone number, and email addresses	Recruiting and retaining low-income, multi-ethnic women into randomized controlled trials: Successful strategies and staffing -		participant info collection / participant personal - contacts contact info collection	Collection of participant contact and personal information	Barnett et al. 2012
As mentioned previously, there are no street addresses in New Kru Town. Trackers were assigned to the community in which they live as they possessed intimate knowledge of their community. At the baseline visit, the tracker would ask the participant to describe the area in which he/she lived. Having familiarity with the neighbourhood allowed the trackers to know and find that location.	A review of strategies used to retain participants in clinical research during an infectious disease outbreak: The PREVAIL I Ebola vaccine trial experience.		patient info collection	Collection of participant contact and personal information	Browne et al. 2018
nomination of best contact for participants and personalised participant follow-up such as a nominated trial administrator for each participant or family.	Recruitment, recruitment, recruitment' - the need for more focus on retention: a qualitative study of five trials.		participant close contacts contact info collection	Collection of participant contact and personal information	Daykin et al. 2018
Alternative contact numbers were requested at the baseline assessment and rechecked throughout the study.	Recruitment and retention of Latinos in a primary care-based physical activity and diet trial: The Resources for Health study.		patient info collection	Collection of participant contact and personal information	Eakin et al. 2007
Study staff repeatedly checked the clinic database and patient charts for updated phone numbers to replace disconnected or wrong numbers	Recruitment and retention of Latinos in a primary care-based physical activity and diet trial: The Resources for Health study.		patient info collection	Collection of participant contact and personal information	Eakin et al. 2007
made repeated attempts to re-contact participants who left the country for months at a time.	Recruitment and retention of Latinos in a primary care-based physical activity and diet trial: The Resources for Health study.		patient contact	On-going communication and data collection methods	Eakin et al. 2007
At screening, detailed locator information was collected from participants that included their physical address, at least two contact telephone numbers and details of at least one friend or family member. At some sites, locator forms also asked for partner's name, work address, rural home/address, children's name and school address. Preference for contacting these individuals via post, phone, in-…	Novel strategies implemented to ensure high participant retention rates in a community based HIV prevention effectiveness trial in South Africa and Zimbabwe		participant info collection / participant location tracking / participant contacts info collection	Collection of participant contact and personal information	Gappoo et al. 2009
Locator information and use of mapping techniques o Detailed locator information was collected at study enrolment visits, which included addresses for home and work, contact information, names and contact information for next of kin, and home village location. o The locator information was used to find participants if they missed appointments. o mapping techniques were used to establish the exact…	Maximizing participant retention in a phase 2B HIV prevention trial in Kampala, Uganda: The MTN-003 (VOICE) Study.		participant info collection / participant location tracking / participant contacts info collection	Collection of participant contact and personal information	Wynne et al. 2018
This information was reviewed with participants at each study visit and updated as necessary.	A collaborative approach to the recruitment and retention of minority patients with diabetes in rural community health centers		patient info collection	Collection of participant contact and personal information	Davis et al. 2009
Study staff used phone numbers, email, texting, social media (e.g., Face- book) and internet searches to locate participants.	Participant retention practices in longitudinal clinical research studies with high retention rates.		participant location methods - phone numbers, email, texting, social media	Participant tracking, tracing, and monitoring	Abshire et al. 2017
Studies visited participants’ homes, used personal delivery of reminders and searched obituaries, court documents and incarceration records to locate participants.	Participant retention practices in longitudinal clinical research studies with high retention rates.		participant location methods	Participant tracking, tracing, and monitoring	Abshire et al. 2017
﻿In most study teams, participant data tracking was complex; tracking methods were used to inform retention efforts and facilitate communication among team members.	Participant retention practices in longitudinal clinical research studies with high retention rates.	2	tracking methods	Participant tracking, tracing, and monitoring	Abshire et al. 2017
Rigorous monitoring, often using spreadsheets or databases, enabled team evaluation of the success of retention strategies or conversely the need to adapt or innovate for the most difficult-to-reach participants.	Participant retention practices in longitudinal clinical research studies with high retention rates.	2	patient monitoring	Participant tracking, tracing, and monitoring	Abshire et al. 2017
One highly experienced study coordinator developed a checklist of techniques used to search for participants to help ensure a complete and systematic search process was consistently undertaken.	Participant retention practices in longitudinal clinical research studies with high retention rates.	2	search checklist	Participant tracking, tracing, and monitoring	Abshire et al. 2017
During these meetings, ﻿study teams examined their latest recruitment and retention rates, discussed strategies for participants who were difficult to contact and provided each other support and ideas.	Participant retention practices in longitudinal clinical research studies with high retention rates.	2	tracking methods	Participant tracking, tracing, and monitoring	Abshire et al. 2017
25 Liberians living in the New Kru Town communities were hired as participant trackers. Each trial participant was assigned to one participant tracker. The trackers worked in communities in which they live and thus were familiar with the local culture and population. They possessed an extensive knowledge of the geographic area, as well as the various community leaders and residents.	A review of strategies used to retain participants in clinical research during an infectious disease outbreak: The PREVAIL I Ebola vaccine trial experience.		participant tracking	Participant tracking, tracing, and monitoring	Browne et al. 2018
Many people in Monrovia are extremely mobile and do not reside from day to day in the place they call “home.” The trackers had to talk with family/friends to discover where the participant might be located.	A review of strategies used to retain participants in clinical research during an infectious disease outbreak: The PREVAIL I Ebola vaccine trial experience.		participant tracking	Participant tracking, tracing, and monitoring	Browne et al. 2018
Several different strategies were needed in case the participant did not have a cell phone or access to a telephone. If a group of participants came in together and knew each other, one phone contact was collected to cover all in that respective group. Trackers would call the lead participant and he/she would ensure contact was made with other members of the group. In other situations, the phone …	A review of strategies used to retain participants in clinical research during an infectious disease outbreak: The PREVAIL I Ebola vaccine trial experience.		participant tracking	Participant tracking, tracing, and monitoring	Browne et al. 2018
a great deal of emphasis was placed on embracing cultural norms to increase the ability of tracking participants. thus, the Liberian SMC team was instrumental in leading the effort to provide counsel in this area.	A review of strategies used to retain participants in clinical research during an infectious disease outbreak: The PREVAIL I Ebola vaccine trial experience.		tracking by embracing cultural norms	Participant tracking, tracing, and monitoring	Browne et al. 2018
Be alert and responsive to potential signs of drop out	Strategies for Retaining Study Participants in Behavioral Intervention Trials: Retention Experiences of the NIH Behavior Change Consortium			Participant tracking, tracing, and monitoring	Coday et al. 2005
Check current rosters, directory listings	Strategies for Retaining Study Participants in Behavioral Intervention Trials: Retention Experiences of the NIH Behavior Change Consortium		review directory listing	Participant tracking, tracing, and monitoring	Coday et al. 2005
Cross-check roster, directory for transfers, address/phone changes	Strategies for Retaining Study Participants in Behavioral Intervention Trials: Retention Experiences of the NIH Behavior Change Consortium		review directory listing	Participant tracking, tracing, and monitoring	Coday et al. 2005
Record every call attempt to know when available and make notes if left message or not	Strategies for Retaining Study Participants in Behavioral Intervention Trials: Retention Experiences of the NIH Behavior Change Consortium	2	keep call records	Participant tracking, tracing, and monitoring	Coday et al. 2005
These efforts continued until the participant returned for her visit. All attempts to contact the participants were manually recorded in a contact log in the participant file ﻿Throughout the trial, quarterly visit-attendance rates were generated by both site records and the Data Coordinating Centre.	Novel strategies implemented to ensure high participant retention rates in a community based HIV prevention effectiveness trial in South Africa and Zimbabwe		contact attempts recorded	Participant tracking, tracing, and monitoring	Gappoo et al. 2009
Detailed locator information	Novel strategies implemented to ensure high participant retention rates in a community based HIV prevention effectiveness trial in South Africa and Zimbabwe		participant location logging	Participant tracking, tracing, and monitoring	Gappoo et al. 2009
GPS—used to identify homes in difficult area a	Novel strategies implemented to ensure high participant retention rates in a community based HIV prevention effectiveness trial in South Africa and Zimbabwe		participant location tracking	Participant tracking, tracing, and monitoring	Gappoo et al. 2009
Track participants progress through study	Successful Strategies for Practice-Based Recruitment of Racial and Ethnic Minority Pregnant Women in a Randomized Controlled Trial: the IDEAS for a Healthy Baby Study.		tracking system - monitoring progress	Participant tracking, tracing, and monitoring	Goff et al. 2016
﻿Online prison and jail database	Retention strategies and factors associated with missed visits among low income women at increased risk of HIV acquisition in the US (HPTN 064)		search database - directory listing	Participant tracking, tracing, and monitoring	Haley et al. 2014
search Online death registry	Retention strategies and factors associated with missed visits among low income women at increased risk of HIV acquisition in the US (HPTN 064)		search death registry - directory listing	Participant tracking, tracing, and monitoring	Haley et al. 2014
search Local newspaper obituary search	Retention strategies and factors associated with missed visits among low income women at increased risk of HIV acquisition in the US (HPTN 064)		search obituary - directory listing	Participant tracking, tracing, and monitoring	Haley et al. 2014
Monitoring (procedures, methods and systems for monitoring data return and following up outstanding data)	Identifying research priorities for effective retention strategies in clinical trials.		Monitoring - procedures, methods and systems	Participant tracking, tracing, and monitoring	Kearney et al. 2017
Both letters encouraged women to inform us about changes of address or telephone numbers.	STRATEGIES TO RECRUIT AND RETAIN OLDER FILIPINO-AMERICAN IMMIGRANTS FOR A CANCER SCREENING STUDY.		up keep of particpant data base	Participant tracking, tracing, and monitoring	Maxwell et al. 2005
If subjects missed appoint- ments, staff contacted them by telephone or in person to reschedule. Staff made accommodations and showed concern for personal situations.	Successful recruitment and retention strategies for a randomized weight management trial for people with diabetes living in rural, medically underserved counties of South Carolina: the POWER study.	3	monitor participant attendace	Participant tracking, tracing, and monitoring	Parra-Medina et al. 2004
Each subject’s progress was monitored through a tracking system created and installed on a desktop computer at each health centre.	Successful recruitment and retention strategies for a randomized weight management trial for people with diabetes living in rural, medically underserved counties of South Carolina: the POWER study.		monitor participant attendace	Participant tracking, tracing, and monitoring	Parra-Medina et al. 2004
The tracking system could generate automated appointment reminder letters, birthday greetings, and reminder telephone call lists for research staff. Communications	Successful recruitment and retention strategies for a randomized weight management trial for people with diabetes living in rural, medically underserved counties of South Carolina: the POWER study.	2	tracking system - appointment reminder	Participant tracking, tracing, and monitoring	Parra-Medina et al. 2004
Established alternate contacts list	Strategies to improve recruitment and retention of older stroke survivors to a randomized clinical exercise trial.		develop contact lists	Participant tracking, tracing, and monitoring	Taylor-Piliae et al. 2014
Attendance monitored	Strategies to improve recruitment and retention of older stroke survivors to a randomized clinical exercise trial.		monitor participant attendace	Participant tracking, tracing, and monitoring	Taylor-Piliae et al. 2014
immediate and multifaceted follow-up on missed visits o A database was used which generated a list of the participants who attended their monthly follow-up visits. o A separate list of participants who missed their visit was also created and distributed to the community out- reach workers. The community outreach workers thus were able to use the locator information to immediately begin tracing th…	Maximizing participant retention in a phase 2B HIV prevention trial in Kampala, Uganda: The MTN-003 (VOICE) Study.	2	particpant data base / participant missed visit list recorded	Participant tracking, tracing, and monitoring	Wynne et al. 2018
Five of 11 studies allocated a specific number of participants to one team member who served as the study’s primary point of contact for that group of participants.	Participant retention practices in longitudinal clinical research studies with high retention rates.	2	staff primary contact point	Site and participant contact enablement	Abshire et al. 2017
Other features of these successful teams included selecting appropriate individuals with responsibility for participant contact and providing intensive training and support on study protocols, including retention techniques.	Participant retention practices in longitudinal clinical research studies with high retention rates.	2	staff primary particpant contacter	Site and participant contact enablement	Abshire et al. 2017
Participants were provided with study labelled materials, such as logo branded magnets and brochures, which provided the participant with the study's contact information.	Recruiting and retaining low-income, multi-ethnic women into randomized controlled trials: Successful strategies and staffing -	2	provision of study contact info	Site and participant contact enablement	Barnett et al. 2012
A local phone number was used so when research staff called, a local number would display on the participant's caller ID. In addition, the participants had access to a toll-free number to facilitate communication.	A collaborative approach to the recruitment and retention of minority patients with diabetes in rural community health centers		toll free numbers / local number display	Site and participant contact enablement	Davis et al. 2009
Starting with the first initial phone call, participants were asked to provide additional contact information, such as cellular phone or work phone numbers, and to provide alternate contact information for a family member or friend. This allowed multiple means to reach each participant should one or more of the numbers change or become disconnected between study visits.	A collaborative approach to the recruitment and retention of minority patients with diabetes in rural community health centers		multiple means of contact	Site and participant contact enablement	Davis et al. 2009
RAs searched participants' medical records for upcoming clinic visits for the hard to reach participant or baby. RAs would meet mothers at their visits to either issue an in-person reminder of the upcoming interview, or to conduct the interview in person if the visit was within the interview window. Updated contact information was also obtained at this time.	Recruiting and retaining low-income, multi-ethnic women into randomized controlled trials: Successful strategies and staffing -		reminders	Participant tracking, tracing, and monitoring	Barnett et al. 2012
Participants were provided with a business card containing RA cell phone numbers.	Recruiting and retaining low-income, multi-ethnic women into randomized controlled trials: Successful strategies and staffing -		phone number list provided	Site and participant contact enablement	Barnett et al. 2012
Electronic communication - email and text	Use of strategies to improve retention in primary care randomised trials: a qualitative study with in-depth interviews.		Electronic communication	On-going communication and data collection methods	Brueton et al. 2014
Many clinical team role functions were supplemented to include social mobilization efforts. This can be evidenced by the role of the PREVAIL nurses. The nurses reinforced the messages given by the SMC team in the various communities in which participants resided.	A review of strategies used to retain participants in clinical research during an infectious disease outbreak: The PREVAIL I Ebola vaccine trial experience.			On-going communication and data collection methods	Browne et al. 2018
Principle Investigator calls	Strategies for Retaining Study Participants in Behavioral Intervention Trials: Retention Experiences of the NIH Behavior Change Consortium	2		On-going communication and data collection methods	Coday et al. 2005
﻿Alternative ways to complete outcome data, for example, by post, text, or e-mail can be used to improve response	Best practice guidance for the use of strategies to improve retention in randomised trials: Results from two consensus development workshops			On-going communication and data collection methods	Brueton et al. 2017
Plain English should be used in questionnaires	Best practice guidance for the use of strategies to improve retention in randomised trials: Results from two consensus development workshops			On-going communication and data collection methods	Brueton et al. 2017

## Sheet: Autonomy
Main Themes and retention strategies	Paper	sections included in	initial description	themes	author
Intervention calls or control calls scheduled at subject’s convenience	Engaging African American breast cancer survivors in an intervention trial: culture, responsiveness and community.	2	participant convenience	flexibility / accommodating to participant	Germino et al. 2011
teams tailored their strategies to their participants, often adapting and innovating their approaches	Participant retention practices in longitudinal clinical research studies with high retention rates.		tailoring to participant	flexibility / accommodating to participant	Abshire, et al. 2017
To alleviate transportation difficulties for patients getting to the clinic for intervention visits, and for those who ‘no-showed’ multiple times, home visits were conducted.	Recruitment and retention of Latinos in a primary care-based physical activity and diet trial: The Resources for Health study.	2	tailoring to participant	flexibility / accommodating to participant	Eakin et al. 2007
Since strategies were frequently adapted to reflect new or revised retention strategies tailored to individual participant’s circumstances, with many of the changes verbally discussed during team meetings, revised retention strategies were noted but not updated in the actual protocol.	Participant retention practices in longitudinal clinical research studies with high retention rates.	2	tailoring to participant	flexibility / accommodating to participant	Abshire, et al. 2017
Give “break” from contact/calls	Strategies for Retaining Study Participants in Behavioral Intervention Trials: Retention Experiences of the NIH Behavior Change Consortium	2	reduce burden	flexibility / accommodating to participant	Coday et al. 2005
Don’t leave message at every call attempt	Strategies for Retaining Study Participants in Behavioral Intervention Trials: Retention Experiences of the NIH Behavior Change Consortium	2	reduce burden	flexibility / accommodating to participant	Coday et al. 2005
Flexibility of and personal contact with data collectors	Engaging African American breast cancer survivors in an intervention trial: culture, responsiveness and community.	2	staff personable and flexible	flexibility / accommodating to participant	Germino et al. 2011
by offering flexible appointments to suit the participants’ needs	Recruitment, recruitment, recruitment' - the need for more focus on retention: a qualitative study of five trials.		flexability / accommodating to participant	flexibility / accommodating to participant	Daykin et al 2018
During initial visit, ask for the best time to call and if okay to call them at work	Strategies for Retaining Study Participants in Behavioral Intervention Trials: Retention Experiences of the NIH Behavior Change Consortium	2	flexability / accommodating to participant	flexibility / accommodating to participant	Coday et al. 2005
Modify no. of contacts, if perceived as too much of a burden	Strategies for Retaining Study Participants in Behavioral Intervention Trials: Retention Experiences of the NIH Behavior Change Consortium	2	flexability / accommodating to participant	Flexibility accommodating and tailoring to participant	Coday et al. 2005
Extend window if they have not received minimum no. of calls	Strategies for Retaining Study Participants in Behavioral Intervention Trials: Retention Experiences of the NIH Behavior Change Consortium	2	flexability / accommodating to participant	Flexibility accommodating and tailoring to participant	Coday et al. 2005
If injured or ill, reschedule when injury has healed. Modify test if needed	Strategies for Retaining Study Participants in Behavioral Intervention Trials: Retention Experiences of the NIH Behavior Change Consortium	2	flexability / accommodating to participant	Flexibility accommodating and tailoring to participant	Coday et al. 2005
Be very accommodating with scheduling face-to face interviews/office visits	Strategies for Retaining Study Participants in Behavioral Intervention Trials: Retention Experiences of the NIH Behavior Change Consortium	2	flexability / accommodating to participant	Flexibility accommodating and tailoring to participant	Coday et al. 2005
Extend hours—early morning, evening, weekend Leave message with toll-free no., e-mail	Strategies for Retaining Study Participants in Behavioral Intervention Trials: Retention Experiences of the NIH Behavior Change Consortium	2	flexability / accommodating to participant	Flexibility accommodating and tailoring to participant	Coday et al. 2005
Troubleshoot participant challenges	Strategies to improve recruitment and retention of older stroke survivors to a randomized clinical exercise trial.	2	flexability / accommodating to participant	Flexibility accommodating and tailoring to participant	Taylor-Piliae et al. 2014
If subjects missed appoint- ments, staff contacted them by telephone or in person to reschedule. Staff made accommodations and showed concern for personal situations.	Successful recruitment and retention strategies for a randomized weight management trial for people with diabetes living in rural, medically underserved counties of South Carolina: the POWER study.	3	flexability / accommodating to participant	Flexibility accommodating and tailoring to participant	Parra-Medina et al. 2004
Anticipate and be responsive to participants needs	Successful Strategies for Practice-Based Recruitment of Racial and Ethnic Minority Pregnant Women in a Randomized Controlled Trial: the IDEAS for a Healthy Baby Study.	2	flexability / accommodating to participant	Flexibility accommodating and tailoring to participant	goff et al 2016
Create flexible protocol	Successful Strategies for Practice-Based Recruitment of Racial and Ethnic Minority Pregnant Women in a Randomized Controlled Trial: the IDEAS for a Healthy Baby Study.		flexability / accommodating to participant	Flexibility accommodating and tailoring to participant	goff et al 2016
Tailoring specific retention strategies to enable different trial population groups to either return questionnaires or return to sites for follow-up was thought to improve retention. In mental health trials, for example, some interviewees found that participants may wish to be followed-up at home rather than at a clinical site.	Use of strategies to improve retention in primary care randomised trials: a qualitative study with in-depth interviews.	2	flexability / accommodating to participant	Flexibility accommodating and tailoring to participant	Brueton et al. 2014
(4) being flexible about accommodating participants’ schedules, including after-hours appointments and weekends;	Culturally Competent Strategies for Recruitment and Retention of African American Populations into Clinical Trials.	2	flexability / accommodating to participant	Flexibility accommodating and tailoring to participant	Otado et al. 2015
Ask person on phone best time to reach, or if another no. is better	Strategies for Retaining Study Participants in Behavioral Intervention Trials: Retention Experiences of the NIH Behavior Change Consortium	2	flexability	Flexibility accommodating and tailoring to participant	Coday et al. 2005
listening ﻿to participants concerns about the study or any other personal issues;	Culturally Competent Strategies for Recruitment and Retention of African American Populations into Clinical Trials.		participant input	participant input to and during study	Otado et al. 2015
study staff being sensitive to participants’ needs;	Culturally Competent Strategies for Recruitment and Retention of African American Populations into Clinical Trials.		participant input	participant input to and during study	Otado et al. 2015
Involve community members in planning and implementation	Effective recruitment and retention strategies for older members of rural minorities.		community conribue to planning implementation	participant input to and during study	Burns et al. 2008
Suggestion boxes at clinic to improve customer relations	Novel strategies implemented to ensure high participant retention rates in a community based HIV prevention effectiveness trial in South Africa and Zimbabwe		site suggestion boxes	participant input to and during study	gappoo et al. 2009
Posting of signs in the clinic waiting areas and bathrooms stating that participants should notify the Coordinator if they have been waiting for more than 10 min	Novel strategies implemented to ensure high participant retention rates in a community based HIV prevention effectiveness trial in South Africa and Zimbabwe	2	participant voice?	participant input to and during study	gappoo et al. 2009
post visit telephone calls to inquire about participants’ well-being, how they feel about the studies and their concerns;	Culturally Competent Strategies for Recruitment and Retention of African American Populations into Clinical Trials.	2	patient input	participant input to and during study	Otado et al. 2015
emphasizing study benefits	Participant retention practices in longitudinal clinical research studies with high retention rates.		discuss study benefits	reminder and reinforcement to patient of participation motivators	Abshire, et al. 2017
Listen to & problem-solve reasons for missing visits Discuss motivations (quality of life, family, health)	Strategies for Retaining Study Participants in Behavioral Intervention Trials: Retention Experiences of the NIH Behavior Change Consortium	3	discuss participant motivations	reminder and reinforcement to patient of participation motivators	Coday et al. 2005
Discuss reasons joined/benefits	Strategies for Retaining Study Participants in Behavioral Intervention Trials: Retention Experiences of the NIH Behavior Change Consortium		discuss study benefits	reminder and reinforcement to patient of participation motivators	Coday et al. 2005
Remind of commitment and encourage follow-through	Strategies for Retaining Study Participants in Behavioral Intervention Trials: Retention Experiences of the NIH Behavior Change Consortium		remind participant	reminder and reinforcement to patient of participation motivators	Coday et al. 2005
Emphasize importance—helping others and/or national scope of group	Strategies for Retaining Study Participants in Behavioral Intervention Trials: Retention Experiences of the NIH Behavior Change Consortium	2	alturisim - reminder	reminder and reinforcement to patient of participation motivators	Coday et al. 2005.
MD letters	Strategies for Retaining Study Participants in Behavioral Intervention Trials: Retention Experiences of the NIH Behavior Change Consortium			reminder and reinforcement to patient of participation motivators	Coday et al. 2005
Negotiate to collect as much data as possible	Strategies for Retaining Study Participants in Behavioral Intervention Trials: Retention Experiences of the NIH Behavior Change Consortium		get permission	Flexibility accommodating and tailoring to participant	Coday et al. 2005
· During recruitment, subjects received monetary incentives immediately after completing screening visit 1 and randomization. None was given at visit 2. The incentive value was relatively small ($10 gift certificates to a local grocery store after screening visit 1 and $25 after ran- domization), and was intended to acknowledge the sub- jects’ contribution and to encourage continued participa- ti…	Successful recruitment and retention strategies for a randomized weight management trial for people with diabetes living in rural, medically underserved counties of South Carolina: the POWER study.	3	alturisim - encouragemnt / reminder	reminder and reinforcement to patient of participation motivators	Parra-Medina et al. 2004
the study team being respectful.	Culturally Competent Strategies for Recruitment and Retention of African American Populations into Clinical Trials.		Relatedness section?	Flexibility accommodating and tailoring to participant	Otado et al. 2015
﻿Some encouraged participants to bring items from home to make themselves comfortable, such as a blanket or pillow.	Participant retention practices in longitudinal clinical research studies with high retention rates.	3	personalisation at site	Flexibility accommodating and tailoring to participant	Abshire, et al. 2017
